# Supplementary material for: Bepostastine besylate
Source: IUCrdata. 2026 Apr 29;11(Pt 4):x260424. doi: 10.1107/S2414314626004244 (PMC13147920; doi:10.1107/S2414314626004244)
Supplement: Supplementary file 1 [file x-11-x260424-sup1.cif]

##############################################################################
#                                                                            #
# This CIF contains the data for a data article accepted for                 #
# publication in IUCrData. It conforms to the requirements of                #
# Notes for Authors for IUCrData, and has been                               #
# peer reviewed under the auspices of IUCrData.                              #
#                                                                            #
# Full details of the Crystallographic Information File format               #
# are given in the paper "The Crystallographic Information File (CIF):       #
# a New Standard Archive File for Crystallography" by S. R. Hall, F. H.      #
# Allen and I. D. Brown [Acta Cryst. (1991), A47, 655-685].                  #
#                                                                            #
# The current version of the core CIF dictionary is obtainable from          #
# ftp://ftp.iucr.org/pub/cif_core.dic.                                       #
#                                                                            #
# Software is freely available for graphical display of the structure(s)     #
# in this CIF. For information consult the CIF software page                 #
# http://www.iucr.org/resources/cif/software.                                #
#                                                                            #
# This file may be used for bona fide research purposes within the           #
# scientific community so long as proper attribution is given to the data    # 
# article from which it was obtained.                                        #
#                                                                            #
##############################################################################
data_I

# URL

#==============================================================================
# PROCESSING SUMMARY (IUCr Office Use Only)

_journal_date_recd_electronic     2026-03-25
_journal_date_to_coeditor         ?
_journal_date_from_coeditor       ?
_journal_date_accepted            2026-04-21
_journal_date_printers_first      ?
_journal_date_printers_final      ?
_journal_date_proofs_out          ?
_journal_date_proofs_in           ?
_journal_coeditor_name            ?
_journal_coeditor_code            ZL4094
_journal_paper_doi    10.1107/S2414314626004244
_journal_coeditor_notes
?
_journal_paper_category          HO
_journal_techeditor_code          X260424
_iucr_compatibility_tag          ACTA95
_journal_techeditor_notes  
;
;
_journal_coden_ASTM               IUCRBK
_journal_name_full                'IUCrData'
_journal_year                     2026
_journal_volume                   11
_journal_issue                    04
_journal_page_first               0
_journal_page_last                0
_journal_suppl_publ_number        ?
_journal_suppl_publ_pages         ?

#==============================================================================


_pd_meas_scan_method   step
#Added by publCIF


_pd_spec_mount_mode   transmission
#Added by publCIF


_pd_spec_mounting   'Kapton capillary'
#Added by publCIF


_diffrn_measurement_device_type   
;
Wiggler Low-Energy Beamline, Brockhouse X-ray Diffraction and Scattering Sector,
Canadian Light Source
;

#Added by publCIF


_pd_spec_size_thick   0.15
#Added by publCIF


_pd_spec_size_equat   0.15
#Added by publCIF


_pd_spec_size_axial   0.45
#Added by publCIF


_pd_spec_shape   cylinder
#Added by publCIF


_diffrn_radiation_type   synchrotron
#Added by publCIF


_publ_section_synopsis
;
The crystal structure of bepotastine besylate was refined using synchrotron
X-ray powder diffraction data and optimized using density functional theory
techniques.
;
#Added by publCIF

_publ_section_keywords
;
powder diffraction, bepotastine, bepreve, Rietveld refinement, density
functional theory, DFT
;
#Added by publCIF


_publ_section_related_literature ?

_publ_contact_author_name 'Jacob K. Salazar'

_publ_contact_letter 
;
Please consider this CIF for publication. I certify that this contibution is the
original work of those listed as authors; that it has not been published
before (in any language or medium) and is not being considered for publication
elsewhere; that all authors concur with and are aware of the submission; that
all workers involved in the study are listed as authors or given proper credit
in the acknowledgements; that I have obtained permission for and acknowledged
the source of any excerpts from other copyright works; and that to the best of
my knowledge the paper contains no statements which are libellous, unlawful or
in any way actionable. All coauthors have made significant scientific
contributions to the work reported, including the ideas and their execution,
and share responsibility and accountability for the results.
;


_publ_requested_category ?

_publ_requested_journal IUCrData

_publ_contact_author_fax ?

_publ_contact_author_phone 1-630-605-0274

_publ_contact_author_email kaduk@polycrystallography.com

_publ_contact_author_address

;
North Central College
Department of Chemistry
131 S. Loomis St.
Naperville
IL 60540
USA
;


_publ_section_abstract
;
The crystal structure of bepotastine besylate {systematic name:
1-(3-carboxypropyl)-4-[(4-chlorophenyl)(pyridin-2-yl)methoxy]piperidin-1-ium
benzenesulfonate, C~21~H~26~ClN~2~O~3~^+^\\cdotC~6~H~5~O~3~S^-^) was refined
using synchrotron X-ray powder diffraction data, and optimized using density
functional theory techniques. Bepotastine besylate crystallizes in the space
group <i>P</i>1, with <i>a</i> = 8.0153(6), <i>b</i> = 9.8211(5), <i>c</i> =
10.2345(10) \%A, \a = 88.164(2), \b = 68.962(2), \g = 65.8917(8), <i>V</i> =
680.149() \%A^3^ and <i>Z</i> = 1 at 298 K. N---H...O and O---H...O hydrogen
bonds link the cations and anions into a chain along the <i>c</i> axis, with a
graph set <i>C</i>~2~^2^(11). The powder pattern has been submitted to ICDD
(International Centre for Diffraction Data) for inclusion in the Powder
Diffraction File (PDF). The structure has been determined simultaneously using
single-crystal techniques [Wang <i>et al.</i> (2025). <i>Z. Kristallogr. New
Cryst. Struct.</i> <b>240</b>, 579--580].
;


# Loop of author details

loop_
_publ_author_name
_publ_author_address
_publ_author_footnote
_publ_author_email
'Salazar, Jacob K.'
;
North Central College
Department of Chemistry
131 S. Loomis St.
Naperville
IL 60540
USA
;
.
jksalazar1557@gmail.com
'Kaduk, James A.'
;
North Central College
Department of Physics
131 S. Loomis St.
Naperville
IL 60540
USA

Illinois Institute of Technology
Department of Chemistry
3101 S. Dearborn St.
Chicago
IL 60616
USA
;
.
kaduk@polycrystallography.com
'Dosen, Anja'
;
ICDD
12 Campus Blvd
Newtown Square
PA 19073-3273
USA
;
.
dosen@icdd.com
'Blanton, Thomas N.'
;
ICDD
12 Campus Blvd.
Newtown Square
PA 19073-3273
USA
;
.
tbanton@icdd.com

_publ_section_title
;
Bepostastine besylate
;
#Added by publCIF

_publ_section_figure_captions
;


The asymmetric unit of bepotastine besylate, with the atom numbering. The atoms
are represented by 50% probability spheroids/ellipsoids. Image generated using
<i>Mercury</i> (Macrae <i>et al.</i>, 2020).

The crystal structure of bepotastine besylate, viewed down the <i>c</i> axis.
Image generated using <i>DIAMOND</i> (Crystal Impact, 2025).

The Rietveld plot for bepotastine besylate. The blue crosses represent the
observed data points, and the green line is the calculated pattern. The cyan
curve is the normalized error plot, and the red line is the background curve.
The blue tick marks indicate the peak positions. The vertical scale has been
multiplied by a factor of \\times5 for 2\q > 18.2\%.
;
#Added by publCIF

_publ_section_references
;
Altomare, A., Cuocci, C., Giacovazzo, C., Moliterni, A., Rizzi, R., Corriero,
N. & Falcicchio, A. (2013). <i>J. Appl. Cryst.</i> <b>46</b>, 1231--1235.

Bernstein, J., Davis, R. E., Shimoni, L. & Chang, N. L. (1995). <i>Angew. Chem.
Int. Ed. Engl.</i> <b>34</b>, 1555--1573.

Bravais, A. (1866). <i>Etudes Cristallographiques.</i> Paris, Gauthier Villars.

Bruno, I. J., Cole, J. C., Kessler, M., Luo, J., Motherwell, W. D. S., Purkis,
L. H., Smith, B. R., Taylor, R., Cooper, R. I., Harris, S. E. & Orpen, A. G.
(2004). <i>J. Chem. Inf. Comput. Sci.</i> <b>44</b>, 2133--2144.

Crystal Impact. (2025). <i>Diamond V. 5.1.1</i>. Bonn, Germany. Crystal Impact
- Dr. H. Putz & Dr. K. Brandenburg.

Dassault Syst\`emes (2024). <i>BIOVIA Materials Studio 2025</i>. BIOVIA, San
Diego, CA, USA.

Donnay, J. D. H. & Harker, D. (1937). <i>Am. Mineral.</i> <b>22</b>, 446--467.

Erba, A., Desmarais, J. K., Casassa, S., Civalleri, B., Don\`a, L., Bush, I.
J., Searle, B., Maschio, L., Edith-Daga, L., Cossard, A., Ribaldone, C.,
Ascrizzi, E., Marana, N. L., Flament, J.-P. & Kirtman, B. (2023). <i>J. Chem.
Theory Comput.</i> <b>19</b>, 6891--6932.

Etter, M. C. (1990). <i>Acc. Chem. Res.</i> <b>23</b>, 120--126.

Friedel, G. (1907). <i>Bull. Soc. Fran\,caise Min\'eral.</i> <b>30</b>,
326--455.

Gatti, C., Saunders, V. R. & Roetti, C. (1994). <i>J. Chem. Phys.</i>
<b>101</b>, 10686--10696.

Groom, C. R., Bruno, I. J., Lightfoot, M. P. & Ward, S. C. (2016). <i>Acta
Cryst.</i> B<b>72</b>, 171--179.

Kabekkodu, S., Dosen, A. & Blanton, T. N. (2024). <i>Powder Diffr.</i>
<b>39</b>, 47--59. <b>[Not cited. Remove?]</b>

Kaduk, J. A., Crowder, C. E., Zhong, K., Fawcett, T. G. & Suchomel, M. R.
(2014). <i>Powder Diffr.</i> <b>29</b>, 269--273. <b>[Not cited. Remove?]</b>

Kresse, G. & Furthm\"uller, J. (1996). <i>Comput. Mater. Sci.</i> <b>6</b>,
15--50.

Leontowich, A. F. G., Gomez, A., Diaz Moreno, B., Muir, D., Spasyuk, D., King,
G., Reid, J. W., Kim, C.-Y. & Kycia, S. (2021). <i>J. Synchrotron Rad.</i>
<b>28</b>, 961--969. <b>[Not cited. Remove?]</b>

Macrae, C. F., Sovago, I., Cottrell, S. J., Galek, P. T. A., McCabe, P.,
Pidcock, E., Platings, M., Shields, G. P., Stevens, J. S., Towler, M. & Wood,
P. A. (2020). <i>J. Appl. Cryst.</i> <b>53</b>, 226--235.

Materials Design (2024). <i>MedeA</i>. Version 3.7.2. Materials Design Inc.,
San Diego, USA.

MDI (2025). <i>JADE Pro</i>. Version 9.3. Materials Data, Livermore, USA.

Motherwell, W. D. S., Shields, G. P. & Allen, F. H. (2000). <i>Acta Cryst.</i>
B<b>56</b>, 857--871.

Peintinger, M. F., Oliveira, D. V. & Bredow, T. (2013). <i>J. Comput. Chem.</i>
<b>34</b>, 451--459.

Rammohan, A. & Kaduk, J. A. (2018). <i>Acta Cryst.</i> B<b>74</b>, 239--252.

Sykes, R. A., McCabe, P., Allen, F. H., Battle, G. M., Bruno, I. J. & Wood, P.
A. (2011). <i>J. Appl. Cryst.</i> <b>44</b>, 882--886.

Toby, B. H. & Von Dreele, R. B. (2013). <i>J. Appl. Cryst.</i> <b>46</b>,
544--549.

van de Streek, J. & Neumann, M. A. (2014). <i>Acta Cryst.</i> B<b>70</b>,
1020--1032.

Wang, F., Luan, L., Hu, X., Zhang, C. & Liu, Y. (2025). <i>Z. Kristallogr. New
Cryst. Struct.</i> <b>240</b>, 579--580.

Wavefunction, Inc. (2025). <i>Spartan '24</i>. Wavefunction Inc., Irvine, USA.

Wheatley, A. M. & Kaduk, J. A. (2019). <i>Powder Diffr.</i> <b>34</b>, 35--43.

Zhang, B., Zhao, Z., Zou, C. & Mao, Q. (2013). Chinese Patent CN104119314A.
<b>[Not cited. Remove?]</b>
;
#Added by publCIF

_publ_section_acknowledgements
;
Part of the research described in this paper was performed at the Canadian
Light Source, a national research facility of the University of Saskatchewan,
which is supported by the Canada Foundation for Innovation (CFI), the Natural
Sciences and Engineering Research Council (NSERC), the Canadian Institute of
Health Research (CIHR), the Government of Saskatchewan, and the University of
Saskatchewan. We thank Adam Leontowich for his assistance in the data
collection. We also thank the ICDD team - Megan Rost, Steve Trimble, and Dave
Bohnenberger -- for their contribution to research, sample preparation, and
in-house XRD data collection and verification.
;
#Added by publCIF


_publcif_datablock.id '{8ff1e17a-cb9d-4e1a-88b6-5a4023f2f4ba}'

_publ_section_exptl_refinement
;
The pattern was indexed using <i>JADE Pro</i> (MDI, 2025) and the crystal
structure was solved independently using direct methods as implemented in
<i>EXPO2014</i> (Altomare <i>et al.</i>, 2013). Before refinement we
discovered the Wang <i>et al.</i> (2025) publication of this structure [it is
not yet (March 2026) in the Cambridge Structural Database (Groom <i>et
al.</i>, 2016)], and used their atom numbering.

Rietveld refinement (Fig. 3) was carried out using <i>GSAS-II</i> (Toby & Von
Dreele, 2013). All non-hydrogen-bond distances and angles were restrained
according to a <i>Mercury</i>/<i>Mogul</i> Geometry Check (Sykes <i>et
al.</i>, 2011; Bruno <i>et al.</i>, 2004). H atoms were included in calculated
positions and recalculated during the refinement using the Adjust Hydrogen
tool of <i>Materials Studio</i> (Dassault Syst\`emes, 2024). The coordinates
of atom Cl1 were fixed to define the origin. <i>U</i>~iso~ of the C, N, and O
atoms were grouped by chemical similarity, while the <i>U</i>~iso~ for H atoms
were fixed at 1.3 times the <i>U</i>~iso~ of the C, N, and O atoms to which
they are attached. Attempts to refine the Cl atom anisotropically led to an
unreasonable ellipsoid, so it was refined isotropically. The final refinement
yielded <i>R</i>~wp~ = 0.02700. The largest features in the normalized error
plot are in the shapes of many of the strong low-angle peaks. In the Fourier
difference map, the largest peak (1.98 \%A from O2) and hole (1.76 \%A from
C2) were 0.16(4) and -0.20(4) e \%A^-3^, respectively.

The crystal structure of bepotastine besylate was optimized (fixed
Rietveld-refined unit cell) with density functional theory techniques using
<i>VASP</i> (Version 6.0; Kresse & Furthm\"uller, 1996) through the
<i>MedeA</i> graphical interface (Materials Design, 2024). Single-point
density functional theory calculations (fixed experimental cell) and
population analysis were carried out using <i>CRYSTAL23</i> (Erba <i>et
al.</i>, 2023) using H, C, N, and O basis sets defined by Gatti <i>et al.</i>
(1994) and the basis sets for S and Cl were those of Peintinger <i>et al.</i>
(2013).

Experimental details are given in Table 2.
;

_publ_section_exptl_prep
;
Bepotastine besylate was a white powder purchased from TargetMol (Batch No.
132062), and was used as-received.
;

_publ_manuscript_text
;
The r.m.s. Cartesian displacement between the recently-determined
single-crystal (Wang <i>et al.</i>, 2025) and Rietveld-refined structures is
0.13 \%A, the difference between the Rietveld-refined and
<i>VASP</i>-optimized structures is 0.14 \%A (<i>VASP</i> = Vienna Ab Initio
Simulation Package; Kresse & Furthm\"uller, 1996). As expected, the
single-crystal and <i>VASP</i> structures are essentially identical. The
Rietveld structure is almost as good. All of the differences are well within
the normal range for correct structures (van de Streek & Neumann, 2014). The
asymmetric unit with the atom numbering is presented in Fig. 1. The rest of
this discussion will concentrate on the <i>VASP</i>-optimized structure.

All of the bond distances, bond angles, and torsion angles fall within the
normal ranges indicated by a <i>Mercury Mogul</i> Geometry check (Macrae <i>et
al.</i>, 2020). Quantum chemical geometry optimization of the isolated cation
(DFT/B3LYP/6--31G*/water) using <i>Spartan '24</i> (Wavefunction, 2025)
indicated that the solid-state conformation is 20.6 kJ mol^-1^ higher in
energy than a local minimum. The global minimum-energy conformation is 208.2
kJ mol^-1^ lower in energy, but is much more compact (folded on itself).
Intermolecular interactions are thus important to determining the solid-state
conformation.

The isotropic displacement coefficients from this Rietveld refinement tend to
be smaller than the equivalent <i>U</i>~iso~ calculated from the anisotropic
coefficients of the single-crystal refinement. The difference may indicate an
imperfect absorption model in the Rietveld refinement. The \m<i>R</i> was
calculated using the tool on the 11-BM website (https://11 b
m\\cdotX-ray.aps.anl.gov/absorb/), assuming a packing density of 50%. The
packing density was not actually measured.

The availability of both a single-crystal and a power structure provide an
opportunity to compare the precision (as well as the accuracy) of the two
structures. The average standard uncertainties on the fractional coordinates
are about three times larger in the powder structure than in the
single-crystal one. The powder structure is thus accurate, but less precise
than the single-crystal result.

The crystal structure (Fig. 2) can be considered as layers parallel to the
<i>bc</i> plane when viewed down the <i>b</i> axis, or as layers parallel to
the (1\=10) plane when viewed down the <i>c</i> axis. The <i>Mercury</i>
Aromatics Analyser indicates one strong interaction (4.87 \%A) between the
cation and anion. Other interactions are weak, with <i>d</i> > 8.02 \%A.

Analysis of the contributions to the total crystal energy of the structure
using the Forcite module of <i>Materials Studio</i> (Dassault Syst\`emes,
2024) suggests that the intramolecular deformation energy is dominated by
angle distortion terms, while van der Waals attractions (which in this force
field-based analysis include hydrogen bonds) dominate the intermolecular
energy.

There are two classical hydrogen bonds in the crystal structure (Table 1). The
cation makes a O3---H3...O4 hydrogen bond to the anion, as well as an
N2---H2...O6 one. These link the cations and anions into a chain along the
<i>c</i> axis, with a graph set (Etter, 1990; Bernstein <i>et al.</i>, 1995;
Motherwell <i>et al.</i>, 2000) <i>C</i>~2~^2^(11). The energy of the
O---H...O hydrogen bond was calculated using the correlation of Rammohan &
Kaduk (2018), and the energy of the N---H...O hydrogen bond was calculated
using the correlation of Wheatley & Kaduk (2019). Several C---H...O/Cl/C
hydrogen bonds also contribute to the lattice energy.

The Bravais--Friedel--Donnay--Harker (Bravais, 1866; Friedel, 1907; Donnay &
Harker, 1937) morphology suggests that we might expect isotropic morphology
for bepotastine besylate. A second-order spherical harmonic model was included
in the refinement. The texture index was 1.006(0), indicating that preferred
orientation was not significant in this rotated capillary specimen.
;

_gsas_GSASII_version  5833
_pd_block_id  2026-04-20T11:18|bepotastine|noname|CLSBrockhouse
_audit_creation_method  "created in GSAS-II"
_audit_creation_date  2026-04-20T11:18
_audit_author_name  "no name"
_audit_update_record
;
2026-04-20T11:18  Initial software-generated CIF

2026-04-20 # Formatted by publCIF

2026-04-22 # Formatted by IUCr publCIF
;

loop_
_geom_hbond_atom_site_label_D
_geom_hbond_atom_site_label_H
_geom_hbond_atom_site_label_A
_geom_hbond_distance_DH
_geom_hbond_distance_HA
_geom_hbond_distance_DA
_geom_hbond_angle_DHA
_geom_hbond_publ_flag
O3  H3  O4  1.023  1.651  2.639  166.3  . 
N2  H2  O6  1.065  1.681  2.745  174.2 . 

loop_
_geom_extra_tableA_col_1
_geom_extra_tableA_col_2
_geom_extra_tableA_col_3
_geom_extra_tableA_col_4
_geom_extra_tableA_col_5
_geom_extra_tableA_col_6
_geom_extra_tableA_col_7
<i>D</i>---H...<i>A</i> <i>D</i>---H H...<i>A</i> <i>D</i>...<i>A</i>
<i>D</i>---H...<i>A</i> 'Mulliken overlap' 'H-bond energy'
O3---H3...O4  1.023  1.651  2.639  166.3  . .
N2---H2...O6  1.065  1.681  2.745  174.2 . .
. . . . . . .
'<i>VASP</i>-optimized structure' . . . . . .

O3---H3...O4  1.023  1.651  2.639  166.3  0.067  14.0
N2---H2...O6  1.065  1.681  2.745  174.2  0.075   6.3
C2---H2<i>A</i>...O4  1.091  2.814  3.850  157.4  0.010  .
C3---H3<i>A</i>...O6  1.098  2.581  3.341  127.8  0.012  .
C4---H4...O1  1.101  2.471  2.786  95.1  0.010  .
C6---H2...O2  1.107  2.491  3.570  170.8  0.013  .
C8---H8...O4  1.102  2.881  3.903  161.0  0.010  .
C9---H9...O2  1.092  2.489  3.517  158.7  0.019  .
C11---H11...O5  1.100  2.188  3.176  152.8  0.034  .
C13---H13<i>A</i>...Cl1  1.098  3.044  4.137  170.2  0.013  .
C14---H14<i>B</i>...O5  1.099  2.568  3.461  139.4  0.014  .
C15---H15...C7  1.100  2.681  3.045  99.2  0.014  .
C16---H16<i>A</i>...O3  1.100  2.612  3.534  139.4  0.011  .
C17---H17<i>A</i>...O1  1.098  2.675  2.972  93.9  0.010  .


_geom_extra_table_head_A                        
;Hydrogen-bond geometry (\%A, \%)
;

_refine_ls_weighting_scheme  sigma
_pd_proc_info_datetime  2026-04-20T11:18
_pd_calc_method  "Rietveld Refinement"
_computing_structure_refinement
;
<i>GSAS-II</i> (Toby & Von Dreele, 2013)
;

_refine_ls_matrix_type  full
_refine_ls_number_parameters  157
_refine_ls_goodness_of_fit_all  11.223
_refine_ls_shift/su_max   2.3326
_refine_ls_shift/su_mean  0.2147
_refine_ls_number_restraints  94
_refine_ls_number_constraints  28

# OVERALL WEIGHTED R-FACTOR
_refine_ls_wR_factor_obs  0.02700

# phase info for bepo follows
_pd_phase_name  bepo
_cell_length_a  8.0153(6)
_cell_length_b  9.8211(5)
_cell_length_c  10.2345(10)
_cell_angle_alpha  88.1641(17)
_cell_angle_beta   68.9624(20)
_cell_angle_gamma  65.8917(8)
_cell_volume  680.116(23)
_exptl_crystal_density_diffrn  1.3357
_symmetry_cell_setting  triclinic
_space_group_name_H-M_alt  "P 1"
_space_group_name_Hall  "P 1"
loop_
    _space_group_symop_id
    _space_group_symop_operation_xyz
     1  x,y,z

# ATOMIC COORDINATES AND DISPLACEMENT PARAMETERS
loop_ 
   _atom_site_label
   _atom_site_type_symbol
   _atom_site_fract_x
   _atom_site_fract_y
   _atom_site_fract_z
   _atom_site_occupancy
   _atom_site_adp_type
   _atom_site_U_iso_or_equiv
   _atom_site_site_symmetry_multiplicity
Cl1    Cl   0.50540     0.93250     -0.60523    1.0000     Uiso 0.0815(28) 1   
O1     O    0.5505(16)  0.7147(12)  0.0188(10)  1.0000     Uiso 0.034(4)   1   
O2     O    0.1163(20)  0.3636(16)  0.7826(12)  1.0000     Uiso 0.0594(27) 1   
O3     O    0.3338(16)  0.3491(14)  0.8727(12)  1.0000     Uiso 0.0594(27) 1   
H3     H    0.29300     0.30400     0.94400     1.0000     Uiso 0.0778     1   
N1     N    0.9969(14)  0.7676(10)  -0.1821(9)  1.0000     Uiso 0.046(3)   1   
N2     N    0.4631(16)  0.4856(11)  0.2721(11)  1.0000     Uiso 0.0196(25) 1   
H2     H    0.40680     0.40890     0.25650     1.0000     Uiso 0.0255     1   
C1     C    1.0962(17)  0.8438(16)  -0.1643(13) 1.0000     Uiso 0.046(3)   1   
H1     H    1.25014     0.81896     -0.24501    1.0000     Uiso 0.0595     1   
C2     C    1.0220(19)  0.9541(17)  -0.0509(15) 1.0000     Uiso 0.046(3)   1   
H2A    H    1.11912     1.00663     -0.03757    1.0000     Uiso 0.0595     1   
C3     C    0.8321(21)  0.9940(16)  0.0402(12)  1.0000     Uiso 0.046(3)   1   
H3A    H    0.75694     1.09371     0.12692     1.0000     Uiso 0.0595     1   
C4     C    0.7301(16)  0.9122(16)  0.0268(13)  1.0000     Uiso 0.046(3)   1   
H4     H    0.57426     0.94103     0.10643     1.0000     Uiso 0.0595     1   
C5     C    0.8204(13)  0.7980(13)  -0.0828(12) 1.0000     Uiso 0.046(3)   1   
C6     C    0.7188(15)  0.7061(11)  -0.1060(9)  1.0000     Uiso 0.034(4)   1   
H6     H    0.83146     0.58331     -0.13717    1.0000     Uiso 0.0444     1   
C7     C    0.6533(17)  0.7563(11)  -0.2276(9)  1.0000     Uiso 0.0411(27) 1   
C8     C    0.5102(22)  0.8993(12)  -0.2153(9)  1.0000     Uiso 0.0411(27) 1   
H8     H    0.43155     0.97627     -0.11032    1.0000     Uiso 0.0624     1   
C9     C    0.4590(19)  0.9524(10)  -0.3287(10) 1.0000     Uiso 0.0411(27) 1   
H9     H    0.33604     1.06955     -0.31503    1.0000     Uiso 0.0624     1   
C10    C    0.5592(23)  0.8612(11)  -0.4575(8)  1.0000     Uiso 0.0411(27) 1   
C11    C    0.7068(18)  0.7186(10)  -0.4722(9)  1.0000     Uiso 0.0411(27) 1   
H11    H    0.78915     0.64441     -0.57890    1.0000     Uiso 0.0534     1   
C12    C    0.7522(18)  0.6682(10)  -0.3570(10) 1.0000     Uiso 0.0411(27) 1   
H12    H    0.87456     0.55082     -0.37036    1.0000     Uiso 0.0534     1   
C13    C    0.3185(17)  0.6382(13)  0.2781(11)  1.0000     Uiso 0.0196(25) 1   
H13A   H    0.37653     0.72188     0.29482     1.0000     Uiso 0.0255     1   
H13B   H    0.17356     0.66131     0.37000     1.0000     Uiso 0.0255     1   
C14    C    0.2792(16)  0.6589(15)  0.1392(14)  1.0000     Uiso 0.0196(25) 1   
H14A   H    0.17877     0.78213     0.14286     1.0000     Uiso 0.0253     1   
H14B   H    0.20237     0.58660     0.12936     1.0000     Uiso 0.0255     1   
C15    C    0.4635(18)  0.6143(15)  0.0121(11)  1.0000     Uiso 0.0196(25) 1   
H15    H    0.43091     0.62040     -0.08812    1.0000     Uiso 0.0255     1   
C16    C    0.6116(17)  0.4627(13)  0.0115(12)  1.0000     Uiso 0.0196(25) 1   
H16A   H    0.55409     0.37582     0.00356     1.0000     Uiso 0.0255     1   
H16B   H    0.75479     0.43672     -0.08318    1.0000     Uiso 0.0255     1   
C17    C    0.6513(15)  0.4550(13)  0.1465(13)  1.0000     Uiso 0.0196(25) 1   
H17A   H    0.70654     0.54294     0.15589     1.0000     Uiso 0.0255     1   
H17B   H    0.76819     0.33815     0.14360     1.0000     Uiso 0.0255     1   
C18    C    0.4951(20)  0.4649(17)  0.4089(13)  1.0000     Uiso 0.0594(27) 1   
H18A   H    0.49294     0.57254     0.44961     1.0000     Uiso 0.0773     1   
H18B   H    0.64553     0.36826     0.38954     1.0000     Uiso 0.0773     1   
C19    C    0.3491(24)  0.4301(23)  0.5176(14)  1.0000     Uiso 0.0594(27) 1   
H19A   H    0.35115     0.32131     0.47972     1.0000     Uiso 0.0773     1   
H19B   H    0.19654     0.52637     0.54307     1.0000     Uiso 0.0773     1   
C20    C    0.4035(21)  0.4104(22)  0.6477(14)  1.0000     Uiso 0.0594(27) 1   
H20A   H    0.54754     0.30528     0.62425     1.0000     Uiso 0.0773     1   
H20B   H    0.42765     0.51206     0.67129     1.0000     Uiso 0.0773     1   
C21    C    0.2547(19)  0.3924(17)  0.7812(13)  1.0000     Uiso 0.0594(27) 1   
S1     S    0.1428(11)  0.3047(8)   0.2397(8)   1.0000     Uiso 0.0432(27) 1   
O4     O    0.1779(16)  0.2340(12)  0.1101(12)  1.0000     Uiso 0.0716(31) 1   
O5     O    -0.0095(17) 0.4590(12)  0.2794(12)  1.0000     Uiso 0.0716(31) 1   
O6     O    0.3278(18)  0.2767(14)  0.2400(13)  1.0000     Uiso 0.0716(31) 1   
C22    C    0.0528(21)  0.1955(14)  0.3627(9)   1.0000     Uiso 0.0230(28) 1   
C23    C    0.0276(21)  0.2166(15)  0.5031(11)  1.0000     Uiso 0.0230(28) 1   
H23    H    0.07729     0.29738     0.53849     1.0000     Uiso 0.0299     1   
C24    C    -0.0589(21) 0.1374(15)  0.5982(10)  1.0000     Uiso 0.0230(28) 1   
H24    H    -0.09068    0.15850     0.71538     1.0000     Uiso 0.0299     1   
C25    C    -0.1056(24) 0.0357(16)  0.5530(12)  1.0000     Uiso 0.0230(28) 1   
H25    H    -0.16802    -0.03343    0.63058     1.0000     Uiso 0.0299     1   
C26    C    -0.0795(27) 0.0132(16)  0.4144(14)  1.0000     Uiso 0.0230(28) 1   
H26    H    -0.12166    -0.07253    0.37851     1.0000     Uiso 0.0299     1   
C27    C    -0.0025(23) 0.0933(16)  0.3172(11)  1.0000     Uiso 0.0230(28) 1   
H27    H    0.01667     0.07747     0.20196     1.0000     Uiso 0.0299     1   

loop_  _atom_type_symbol _atom_type_number_in_cell
        _atom_type_scat_Cromer_Mann_a1 _atom_type_scat_Cromer_Mann_a2 _atom_type_scat_Cromer_Mann_a3
        _atom_type_scat_Cromer_Mann_a4 _atom_type_scat_Cromer_Mann_b1 _atom_type_scat_Cromer_Mann_b2
        _atom_type_scat_Cromer_Mann_b3 _atom_type_scat_Cromer_Mann_b4 _atom_type_scat_Cromer_Mann_c
        _atom_type_scat_length_neutron _atom_type_scat_source
        _atom_type_scat_dispersion_real _atom_type_scat_dispersion_imag _atom_type_scat_dispersion_source
  C       27     2.31       1.02       1.5886     0.865      20.8439    10.2075    0.5687     51.6512    0.2156     0.6648
      https://raw.githubusercontent.com/AdvancedPhotonSource/GSAS-II/refs/heads/main/GSASII/atmdata.py
     0.005   0.002   https://raw.githubusercontent.com/AdvancedPhotonSource/GSAS-II/refs/heads/main/GSASII/atmdata.py
  H       31     0.493      0.3229     0.1402     0.0408     10.5109    26.1257    3.1424     57.7997    0.003      -0.374
      https://raw.githubusercontent.com/AdvancedPhotonSource/GSAS-II/refs/heads/main/GSASII/atmdata.py
     0.000   0.000   https://raw.githubusercontent.com/AdvancedPhotonSource/GSAS-II/refs/heads/main/GSASII/atmdata.py
  Cl      1      11.4604    7.1964     6.2556     1.6455     0.0104     1.1662     18.5194    47.7784    -9.5574    0.9579
      https://raw.githubusercontent.com/AdvancedPhotonSource/GSAS-II/refs/heads/main/GSASII/atmdata.py
     0.184   0.211   https://raw.githubusercontent.com/AdvancedPhotonSource/GSAS-II/refs/heads/main/GSASII/atmdata.py
  N       2      12.2126    3.1322     2.0125     1.1663     0.0057     9.8933     28.9975    0.5826     -11.529    0.936
      https://raw.githubusercontent.com/AdvancedPhotonSource/GSAS-II/refs/heads/main/GSASII/atmdata.py
     0.009   0.005   https://raw.githubusercontent.com/AdvancedPhotonSource/GSAS-II/refs/heads/main/GSASII/atmdata.py
  O       6      3.0485     2.2868     1.5463     0.867      13.2771    5.7011     0.3239     32.9089    0.2508     0.5804
      https://raw.githubusercontent.com/AdvancedPhotonSource/GSAS-II/refs/heads/main/GSASII/atmdata.py
     0.015   0.008   https://raw.githubusercontent.com/AdvancedPhotonSource/GSAS-II/refs/heads/main/GSASII/atmdata.py
  S       1      6.9053     5.2034     1.4379     1.5863     1.4679     22.2151    0.2536     56.172     0.8669     0.2847
      https://raw.githubusercontent.com/AdvancedPhotonSource/GSAS-II/refs/heads/main/GSASII/atmdata.py
     0.156   0.165   https://raw.githubusercontent.com/AdvancedPhotonSource/GSAS-II/refs/heads/main/GSASII/atmdata.py

# Note that Z affects _cell_formula_sum and _weight
_cell_formula_units_Z  1

_chemical_name_systematic
;
1-(3-Carboxypropyl)-4-[(4-chlorophenyl)(pyridin-2-yl)methoxy]piperidin-1-ium
benzenesulfonate
;
_chemical_formula_sum  "C27 H31 Cl N2 O6 S"

_chemical_formula_iupac     'C21 H26 Cl N2 O3 +, C6 H5 O3 S -'
_chemical_formula_moiety    'C21 H26 Cl N2 O3 +, C6 H5 O3 S -'
_chemical_formula_weight  547.07

# MOLECULAR GEOMETRY
loop_
   _geom_bond_atom_site_label_1
   _geom_bond_atom_site_label_2
   _geom_bond_distance
   _geom_bond_site_symmetry_1
   _geom_bond_site_symmetry_2
   _geom_bond_publ_flag
  Cl1    C10    1.765(6)     1_555    1_555 yes
  O1     C6     1.461(8)     1_555    1_555 yes
  O1     C15    1.437(5)     1_555    1_555 yes
  O2     C21    1.247(8)     1_555    1_555 yes
  O3     H3     0.873(9)     1_555    1_555 yes
  O3     C21    1.281(9)     1_555    1_555 yes
  H3     O3     0.873(9)     1_555    1_555 yes
  N1     C1     1.352(6)     1_555    1_555 yes
  N1     C5     1.329(5)     1_555    1_555 yes
  N2     H2     1.065(9)     1_555    1_555 yes
  N2     C13    1.460(7)     1_555    1_555 yes
  N2     C17    1.510(7)     1_555    1_555 yes
  N2     C18    1.504(8)     1_555    1_555 yes
  H2     N2     1.065(9)     1_555    1_555 yes
  C1     N1     1.352(6)     1_555    1_555 yes
  C1     H1     1.140(9)     1_555    1_555 yes
  C1     C2     1.391(8)     1_555    1_555 yes
  H1     C1     1.140(9)     1_555    1_555 yes
  C2     C1     1.391(8)     1_555    1_555 yes
  C2     H2A    1.140(10)    1_555    1_555 yes
  C2     C3     1.363(7)     1_555    1_555 yes
  H2A    C2     1.140(10)    1_555    1_555 yes
  C3     C2     1.363(7)     1_555    1_555 yes
  C3     H3A    1.140(8)     1_555    1_555 yes
  C3     C4     1.399(6)     1_555    1_555 yes
  H3A    C3     1.140(8)     1_555    1_555 yes
  C4     C3     1.399(6)     1_555    1_555 yes
  C4     H4     1.140(8)     1_555    1_555 yes
  C4     C5     1.369(6)     1_555    1_555 yes
  H4     C4     1.140(8)     1_555    1_555 yes
  C5     N1     1.329(5)     1_555    1_555 yes
  C5     C4     1.369(6)     1_555    1_555 yes
  C5     C6     1.512(4)     1_555    1_555 yes
  C6     O1     1.461(8)     1_555    1_555 yes
  C6     C5     1.512(4)     1_555    1_555 yes
  C6     H6     1.140(10)    1_555    1_555 yes
  C6     C7     1.512(5)     1_555    1_555 yes
  H6     C6     1.140(10)    1_555    1_555 yes
  C7     C6     1.512(5)     1_555    1_555 yes
  C7     C8     1.377(5)     1_555    1_555 yes
  C7     C12    1.375(5)     1_555    1_555 yes
  C8     C7     1.377(5)     1_555    1_555 yes
  C8     H8     1.139(8)     1_555    1_555 yes
  C8     C9     1.384(6)     1_555    1_555 yes
  H8     C8     1.139(8)     1_555    1_555 yes
  C9     C8     1.384(6)     1_555    1_555 yes
  C9     H9     1.140(8)     1_555    1_555 yes
  C9     C10    1.383(6)     1_555    1_555 yes
  H9     C9     1.140(8)     1_555    1_555 yes
  C10    Cl1    1.765(6)     1_555    1_555 yes
  C10    C9     1.383(6)     1_555    1_555 yes
  C10    C11    1.384(6)     1_555    1_555 yes
  C11    C10    1.384(6)     1_555    1_555 yes
  C11    H11    1.140(8)     1_555    1_555 yes
  C11    C12    1.375(5)     1_555    1_555 yes
  H11    C11    1.140(8)     1_555    1_555 yes
  C12    C7     1.375(5)     1_555    1_555 yes
  C12    C11    1.375(5)     1_555    1_555 yes
  C12    H12    1.140(7)     1_555    1_555 yes
  H12    C12    1.140(7)     1_555    1_555 yes
  C13    N2     1.460(7)     1_555    1_555 yes
  C13    H13A   1.140(12)    1_555    1_555 yes
  C13    H13B   1.140(11)    1_555    1_555 yes
  C13    C14    1.552(8)     1_555    1_555 yes
  H13A   C13    1.140(12)    1_555    1_555 yes
  H13B   C13    1.140(11)    1_555    1_555 yes
  C14    C13    1.552(8)     1_555    1_555 yes
  C14    H14A   1.140(12)    1_555    1_555 yes
  C14    H14B   1.140(12)    1_555    1_555 yes
  C14    C15    1.481(8)     1_555    1_555 yes
  H14A   C14    1.140(12)    1_555    1_555 yes
  H14B   C14    1.140(12)    1_555    1_555 yes
  C15    O1     1.437(5)     1_555    1_555 yes
  C15    C14    1.481(8)     1_555    1_555 yes
  C15    H15    1.141(9)     1_555    1_555 yes
  C15    C16    1.476(8)     1_555    1_555 yes
  H15    C15    1.141(9)     1_555    1_555 yes
  C16    C15    1.476(8)     1_555    1_555 yes
  C16    H16A   1.140(11)    1_555    1_555 yes
  C16    H16B   1.140(10)    1_555    1_555 yes
  C16    C17    1.518(8)     1_555    1_555 yes
  H16A   C16    1.140(11)    1_555    1_555 yes
  H16B   C16    1.140(10)    1_555    1_555 yes
  C17    N2     1.510(7)     1_555    1_555 yes
  C17    C16    1.518(8)     1_555    1_555 yes
  C17    H17A   1.140(12)    1_555    1_555 yes
  C17    H17B   1.140(10)    1_555    1_555 yes
  H17A   C17    1.140(12)    1_555    1_555 yes
  H17B   C17    1.140(10)    1_555    1_555 yes
  C18    N2     1.504(8)     1_555    1_555 yes
  C18    H18A   1.140(14)    1_555    1_555 yes
  C18    H18B   1.140(14)    1_555    1_555 yes
  C18    C19    1.446(10)    1_555    1_555 yes
  H18A   C18    1.140(14)    1_555    1_555 yes
  H18B   C18    1.140(14)    1_555    1_555 yes
  C19    C18    1.446(10)    1_555    1_555 yes
  C19    H19A   1.140(18)    1_555    1_555 yes
  C19    H19B   1.140(19)    1_555    1_555 yes
  C19    C20    1.527(10)    1_555    1_555 yes
  H19A   C19    1.140(18)    1_555    1_555 yes
  H19B   C19    1.140(19)    1_555    1_555 yes
  C20    C19    1.527(10)    1_555    1_555 yes
  C20    H20A   1.140(18)    1_555    1_555 yes
  C20    H20B   1.140(17)    1_555    1_555 yes
  C20    C21    1.519(7)     1_555    1_555 yes
  H20A   C20    1.140(18)    1_555    1_555 yes
  H20B   C20    1.140(17)    1_555    1_555 yes
  C21    O2     1.247(8)     1_555    1_555 yes
  C21    O3     1.281(9)     1_555    1_555 yes
  C21    C20    1.519(7)     1_555    1_555 yes
  S1     O4     1.397(9)     1_555    1_555 yes
  S1     O5     1.458(8)     1_555    1_555 yes
  S1     O6     1.394(9)     1_555    1_555 yes
  S1     C22    1.774(5)     1_555    1_555 yes
  O4     S1     1.397(9)     1_555    1_555 yes
  O5     S1     1.458(8)     1_555    1_555 yes
  O6     S1     1.394(9)     1_555    1_555 yes
  C22    S1     1.774(5)     1_555    1_555 yes
  C22    C23    1.388(5)     1_555    1_555 yes
  C22    C27    1.401(5)     1_555    1_555 yes
  C23    C22    1.388(5)     1_555    1_555 yes
  C23    H23    1.140(9)     1_555    1_555 yes
  C23    C24    1.392(6)     1_555    1_555 yes
  H23    C23    1.140(9)     1_555    1_555 yes
  C24    C23    1.392(6)     1_555    1_555 yes
  C24    H24    1.140(10)    1_555    1_555 yes
  C24    C25    1.346(7)     1_555    1_555 yes
  H24    C24    1.140(10)    1_555    1_555 yes
  C25    C24    1.346(7)     1_555    1_555 yes
  C25    H25    1.140(9)     1_555    1_555 yes
  C25    C26    1.369(8)     1_555    1_555 yes
  H25    C25    1.140(9)     1_555    1_555 yes
  C26    C25    1.369(8)     1_555    1_555 yes
  C26    H26    1.140(10)    1_555    1_555 yes
  C26    C27    1.377(6)     1_555    1_555 yes
  H26    C26    1.140(10)    1_555    1_555 yes
  C27    C22    1.401(5)     1_555    1_555 yes
  C27    C26    1.377(6)     1_555    1_555 yes
  C27    H27    1.141(9)     1_555    1_555 yes
  H27    C27    1.141(9)     1_555    1_555 yes

loop_
   _geom_angle_atom_site_label_1
   _geom_angle_atom_site_label_2
   _geom_angle_atom_site_label_3
   _geom_angle
   _geom_angle_site_symmetry_1
   _geom_angle_site_symmetry_2
   _geom_angle_site_symmetry_3
   _geom_angle_publ_flag
  C6     O1     C15    117.3(7)      1_555  1_555    1_555 yes
  H3     O3     C21    124.8(10)     1_555  1_555    1_555 yes
  C1     N1     C5     117.47(31)    1_555  1_555    1_555 yes
  H2     N2     C13    108.3(9)      1_555  1_555    1_555 yes
  H2     N2     C17    108.2(8)      1_555  1_555    1_555 yes
  C13    N2     C17    108.7(5)      1_555  1_555    1_555 yes
  H2     N2     C18    108.3(7)      1_555  1_555    1_555 yes
  C13    N2     C18    110.6(7)      1_555  1_555    1_555 yes
  C17    N2     C18    112.6(6)      1_555  1_555    1_555 yes
  N1     C1     H1     120.0(8)      1_555  1_555    1_555 yes
  N1     C1     C2     123.8(4)      1_555  1_555    1_555 yes
  H1     C1     C2     116.2(9)      1_555  1_555    1_555 yes
  C1     C2     H2A    120.0(9)      1_555  1_555    1_555 yes
  C1     C2     C3     116.9(5)      1_555  1_555    1_555 yes
  H2A    C2     C3     123.1(10)     1_555  1_555    1_555 yes
  C2     C3     H3A    120.0(10)     1_555  1_555    1_555 yes
  C2     C3     C4     119.7(4)      1_555  1_555    1_555 yes
  H3A    C3     C4     120.3(9)      1_555  1_555    1_555 yes
  C3     C4     H4     120.0(8)      1_555  1_555    1_555 yes
  C3     C4     C5     119.00(32)    1_555  1_555    1_555 yes
  H4     C4     C5     121.0(8)      1_555  1_555    1_555 yes
  N1     C5     C4     122.46(30)    1_555  1_555    1_555 yes
  N1     C5     C6     115.2(4)      1_555  1_555    1_555 yes
  C4     C5     C6     122.2(4)      1_555  1_555    1_555 yes
  O1     C6     C5     113.8(5)      1_555  1_555    1_555 yes
  O1     C6     H6     108.0(7)      1_555  1_555    1_555 yes
  C5     C6     H6     108.0(7)      1_555  1_555    1_555 yes
  O1     C6     C7     109.9(6)      1_555  1_555    1_555 yes
  C5     C6     C7     109.1(5)      1_555  1_555    1_555 yes
  H6     C6     C7     107.9(5)      1_555  1_555    1_555 yes
  C6     C7     C8     120.0(4)      1_555  1_555    1_555 yes
  C6     C7     C12    120.6(4)      1_555  1_555    1_555 yes
  C8     C7     C12    118.87(29)    1_555  1_555    1_555 yes
  C7     C8     H8     120.0(6)      1_555  1_555    1_555 yes
  C7     C8     C9     121.12(28)    1_555  1_555    1_555 yes
  H8     C8     C9     118.9(6)      1_555  1_555    1_555 yes
  C8     C9     H9     120.0(6)      1_555  1_555    1_555 yes
  C8     C9     C10    118.94(28)    1_555  1_555    1_555 yes
  H9     C9     C10    121.1(6)      1_555  1_555    1_555 yes
  Cl1    C10    C9     119.2(4)      1_555  1_555    1_555 yes
  Cl1    C10    C11    120.3(4)      1_555  1_555    1_555 yes
  C9     C10    C11    120.46(28)    1_555  1_555    1_555 yes
  C10    C11    H11    120.0(5)      1_555  1_555    1_555 yes
  C10    C11    C12    119.25(28)    1_555  1_555    1_555 yes
  H11    C11    C12    120.8(6)      1_555  1_555    1_555 yes
  C7     C12    C11    121.30(28)    1_555  1_555    1_555 yes
  C7     C12    H12    120.0(6)      1_555  1_555    1_555 yes
  C11    C12    H12    118.7(6)      1_555  1_555    1_555 yes
  N2     C13    H13A   109.2(9)      1_555  1_555    1_555 yes
  N2     C13    H13B   109.4(9)      1_555  1_555    1_555 yes
  H13A   C13    H13B   109.2(9)      1_555  1_555    1_555 yes
  N2     C13    C14    110.9(5)      1_555  1_555    1_555 yes
  H13A   C13    C14    109.3(10)     1_555  1_555    1_555 yes
  H13B   C13    C14    108.7(9)      1_555  1_555    1_555 yes
  C13    C14    H14A   109.0(11)     1_555  1_555    1_555 yes
  C13    C14    H14B   109.5(10)     1_555  1_555    1_555 yes
  H14A   C14    H14B   108.9(8)      1_555  1_555    1_555 yes
  C13    C14    C15    112.5(4)      1_555  1_555    1_555 yes
  H14A   C14    C15    109.0(9)      1_555  1_555    1_555 yes
  H14B   C14    C15    108.0(10)     1_555  1_555    1_555 yes
  O1     C15    C14    107.7(6)      1_555  1_555    1_555 yes
  O1     C15    H15    110.6(9)      1_555  1_555    1_555 yes
  C14    C15    H15    110.6(9)      1_555  1_555    1_555 yes
  O1     C15    C16    105.4(6)      1_555  1_555    1_555 yes
  C14    C15    C16    111.7(5)      1_555  1_555    1_555 yes
  H15    C15    C16    110.6(10)     1_555  1_555    1_555 yes
  C15    C16    H16A   109.4(10)     1_555  1_555    1_555 yes
  C15    C16    H16B   109.3(10)     1_555  1_555    1_555 yes
  H16A   C16    H16B   109.3(8)      1_555  1_555    1_555 yes
  C15    C16    C17    110.2(4)      1_555  1_555    1_555 yes
  H16A   C16    C17    109.1(10)     1_555  1_555    1_555 yes
  H16B   C16    C17    109.4(10)     1_555  1_555    1_555 yes
  N2     C17    C16    109.6(5)      1_555  1_555    1_555 yes
  N2     C17    H17A   109.5(9)      1_555  1_555    1_555 yes
  C16    C17    H17A   109.4(8)      1_555  1_555    1_555 yes
  N2     C17    H17B   109.5(9)      1_555  1_555    1_555 yes
  C16    C17    H17B   109.4(10)     1_555  1_555    1_555 yes
  H17A   C17    H17B   109.5(8)      1_555  1_555    1_555 yes
  N2     C18    H18A   108.7(10)     1_555  1_555    1_555 yes
  N2     C18    H18B   109.5(9)      1_555  1_555    1_555 yes
  H18A   C18    H18B   108.7(10)     1_555  1_555    1_555 yes
  N2     C18    C19    113.9(7)      1_555  1_555    1_555 yes
  H18A   C18    C19    108.7(14)     1_555  1_555    1_555 yes
  H18B   C18    C19    107.3(12)     1_555  1_555    1_555 yes
  C18    C19    H19A   109.8(14)     1_555  1_555    1_555 yes
  C18    C19    H19B   109.5(14)     1_555  1_555    1_555 yes
  H19A   C19    H19B   109.8(10)     1_555  1_555    1_555 yes
  C18    C19    C20    107.5(6)      1_555  1_555    1_555 yes
  H19A   C19    C20    109.8(15)     1_555  1_555    1_555 yes
  H19B   C19    C20    110.5(15)     1_555  1_555    1_555 yes
  C19    C20    H20A   109.5(16)     1_555  1_555    1_555 yes
  C19    C20    H20B   108.3(13)     1_555  1_555    1_555 yes
  H20A   C20    H20B   108.3(10)     1_555  1_555    1_555 yes
  C19    C20    C21    116.2(6)      1_555  1_555    1_555 yes
  H20A   C20    C21    106.0(11)     1_555  1_555    1_555 yes
  H20B   C20    C21    108.3(12)     1_555  1_555    1_555 yes
  O2     C21    O3     121.3(8)      1_555  1_555    1_555 yes
  O2     C21    C20    123.6(8)      1_555  1_555    1_555 yes
  O3     C21    C20    109.4(8)      1_555  1_555    1_555 yes
  O4     S1     O5     115.2(7)      1_555  1_555    1_555 yes
  O4     S1     O6     106.2(7)      1_555  1_555    1_555 yes
  O5     S1     O6     118.2(7)      1_555  1_555    1_555 yes
  O4     S1     C22    103.0(4)      1_555  1_555    1_555 yes
  O5     S1     C22    107.0(5)      1_555  1_555    1_555 yes
  O6     S1     C22    106.0(5)      1_555  1_555    1_555 yes
  S1     C22    C23    120.7(4)      1_555  1_555    1_555 yes
  S1     C22    C27    118.7(4)      1_555  1_555    1_555 yes
  C23    C22    C27    120.45(29)    1_555  1_555    1_555 yes
  C22    C23    H23    119.9(7)      1_555  1_555    1_555 yes
  C22    C23    C24    118.66(29)    1_555  1_555    1_555 yes
  H23    C23    C24    121.4(7)      1_555  1_555    1_555 yes
  C23    C24    H24    120.0(8)      1_555  1_555    1_555 yes
  C23    C24    C25    120.5(4)      1_555  1_555    1_555 yes
  H24    C24    C25    119.4(8)      1_555  1_555    1_555 yes
  C24    C25    H25    120.0(9)      1_555  1_555    1_555 yes
  C24    C25    C26    121.1(4)      1_555  1_555    1_555 yes
  H25    C25    C26    118.9(9)      1_555  1_555    1_555 yes
  C25    C26    H26    120.0(9)      1_555  1_555    1_555 yes
  C25    C26    C27    120.6(4)      1_555  1_555    1_555 yes
  H26    C26    C27    119.4(8)      1_555  1_555    1_555 yes
  C22    C27    C26    118.50(29)    1_555  1_555    1_555 yes
  C22    C27    H27    120.3(7)      1_555  1_555    1_555 yes
  C26    C27    H27    121.2(7)      1_555  1_555    1_555 yes

# Difference density results
_refine_diff_density_max  0.162
_refine_diff_density_min  -0.199
_pd_proc_ls_pref_orient_corr
;
Simple spherical harmonic correction Order = 2
    Coefficients:  0:0:C(2,-2) = 0.042(5); 0:0:C(2,-1) = 0.110(6); 
    0:0:C(2,0) = 0.009(7); 0:0:C(2,1) = -0.134(5); 0:0:C(2,2) = 0.031(5); 
;
_pd_proc_ls_profile_function
;
Finger-Cox-Jephcoat function parameters U, V, W, X, Y, SH/L:
  peak variance(Gauss) = Utan(Th)^2^+Vtan(Th)+W:
  peak HW(Lorentz) = X/cos(Th)+Ytan(Th); SH/L = S/L+H/L
  U, V, W in (centideg)^2^, X & Y in centideg
    6.157, -1.198, 1.258, 0.000, 0.667, 0.002, 

;
_diffrn_radiation_wavelength  0.81933
_refine_ls_R_F_factor        0.03639
_refine_ls_R_Fsqd_factor     0.04412
_pd_proc_ls_prof_R_factor     0.01800
_pd_proc_ls_prof_wR_factor    0.02650
_gsas_proc_ls_prof_R_B_factor   0.02872
_gsas_proc_ls_prof_wR_B_factor  0.04423
_pd_proc_ls_prof_wR_expected  0.00241
_diffrn_radiation_probe  x-ray
_diffrn_radiation_polarisn_ratio  0.9900
_pd_proc_ls_background_function
;
Background function: "chebyschev-1" function with 3 terms:
    7.82(4)e3, -6.61(6)e3, 1.72(3)e3, 
  Background peak parameters: pos, int, sig, gam:
    10.042(8), 3.336(18)e6, 3.30(4)e4, 0.100, 
    14.208(20), 7.15(14)e5, 1.43(4)e4, 0.100, 
    41.97(20), 2.36(23)e6, 3.42(23)e5, 0.100, 
;
_diffrn_ambient_temperature  298
_cell_measurement_temperature   298
_diffrn_ambient_pressure  100

# STRUCTURE FACTOR TABLE
loop_
   _refln_index_h
   _refln_index_k
   _refln_index_l
   _refln_F_squared_meas
   _refln_F_squared_calc
   _refln_phase_calc
   _refln_d_spacing
   _gsas_i100_meas
  0    0    1    248.4991   254.2963   86.2    9.46547  11.60  
  0    1    0    116.3109   103.4084   -171.8  8.88296  4.16   
  1    1    0    734.1779   707.0964   159.3   7.01170  20.07  
  0    1    -1   383.9151   359.4027   -15.5   6.96142  11.23  
  1    0    1    475.5793   447.1205   179.6   6.87664  12.07  
  1    0    0    349.6030   342.5516   132.9   6.76991  8.82   
  1    1    1    120.0992   110.4718   150.7   6.61287  2.33   
  0    1    1    3751.9028  3778.9066  -146.9  6.08198  54.71  
  1    1    -1   1044.6681  1070.6393  -46.8   4.99157  15.62  
  1    0    2    3028.7051  3033.8597  -101.9  4.83382  36.92  
  1    2    0    59.4811    53.8959    138.0   4.75611  0.69   
  0    0    2    402.2735   392.3644   -113.4  4.73274  4.70   
  1    -1   1    1673.4587  1611.5556  22.6    4.72600  20.23  
  1    0    -1   413.4982   403.3356   -1.8    4.72384  5.00   
  1    1    2    735.7890   704.2889   33.4    4.57784  6.68   
  1    -1   0    10213.3299 10097.5591 -41.3   4.53403  100.00 
  1    2    1    7976.4061  7966.8385  -66.0   4.47507  68.11  
  0    2    0    1622.2674  1644.9432  -91.5   4.44148  14.52  
  0    1    -2   1808.9680  1815.9517  -18.9   4.43158  21.48  
  0    2    -1   366.4116   343.0071   -98.9   4.24649  3.65   
  1    2    -1   1493.6199  1468.4962  -148.3  4.05543  14.53  
  2    1    1    4003.3323  4053.5937  -114.3  4.00516  33.68  
  1    -1   2    493.5933   517.8286   -12.9   3.97704  4.56   
  0    1    2    1404.8043  1437.5213  -70.5   3.96160  9.45   
  0    2    1    1173.0399  1137.3386  170.7   3.82771  6.83   
  2    1    0    754.7273   783.6719   -15.1   3.73600  5.99   
  2    0    1    2236.5736  2244.9135  145.0   3.65708  16.39  
  1    -1   -1   383.3903   382.0468   100.2   3.65543  2.32   
  2    2    1    3044.3093  2981.6131  96.7    3.64532  19.96  
  2    1    2    336.1547   334.8652   -47.3   3.64285  2.15   
  1    2    2    290.3825   280.3097   68.7    3.58094  1.51   
  2    2    0    4587.1705  4579.2542  -38.9   3.50585  31.38  
  1    1    -2   1065.3346  1066.9093  -6.4    3.48677  7.64   
  0    2    -2   1951.8469  1949.1951  27.7    3.48071  14.28  
  2    0    2    1541.9306  1488.1643  -83.5   3.43832  9.81   
  1    0    3    1580.6538  1511.3895  -104.7  3.39479  9.46   
  2    0    0    788.0552   747.6347   12.1    3.38495  4.98   
  1    0    -2   1674.9722  1635.6979  -120.3  3.33091  9.97   
  2    2    2    474.3898   495.1938   172.8   3.30644  2.31   
  1    3    0    908.8593   915.5133   56.0    3.27173  4.81   
  1    -2   1    4231.2342  4221.6814  36.2    3.26608  23.10  
  1    1    3    220.2538   230.5902   66.0    3.24630  1.05   
  1    2    -2   457.7496   457.9822   130.1   3.16669  2.80   
  0    0    3    77.1698    83.0059    -86.5   3.15516  0.40   
  1    -2   0    2585.7399  2690.0235  -133.4  3.14946  11.65  
  1    3    1    655.5856   644.8380   98.9    3.12580  2.76   
  2    1    -1   535.6124   511.1520   154.8   3.11176  3.04   
  0    1    -3   731.1358   707.5778   -100.1  3.10795  4.15   
  1    -1   3    1088.8821  1053.5542  -85.2   3.10091  6.18   
  1    3    -1   612.1084   607.0542   -59.7   3.05970  3.22   
  0    2    2    193.0670   208.2548   118.2   3.04099  0.71   
  1    -2   2    1183.6816  1220.0137  18.1    3.02897  6.17   
  2    2    -1   115.0179   111.3765   145.8   3.01800  0.62   
  2    1    3    63.6288    68.9107    50.6    3.00563  0.27   
  2    -1   1    638.6857   655.0268   103.6   2.98078  3.03   
  2    3    1    581.7299   559.9398   162.3   2.96806  2.44   
  0    3    0    746.9592   679.8707   6.8     2.96099  2.99   
  0    3    -1   216.7993   211.7653   175.1   2.94091  0.98   
  2    3    0    797.8973   781.3990   -142.0  2.93077  3.67   
  2    0    3    65.9832    63.8040    -26.1   2.92694  0.30   
  2    -1   2    275.3754   244.4326   -91.2   2.89684  1.29   
  2    0    -1   488.8192   508.9791   152.2   2.86177  2.20   
  0    1    3    611.4717   647.6792   27.5    2.85454  2.27   
  1    -1   -2   92.6779    97.6177    -3.0    2.84722  0.34   
  2    -1   0    637.0205   600.2583   -12.9   2.79232  2.53   
  1    2    3    347.2841   319.2303   -114.8  2.79120  1.13   
  2    2    3    209.8248   176.1846   -20.7   2.77340  0.70   
  1    -2   -1   120.8658   99.8991    168.5   2.77127  0.40   
  0    2    -3   536.4916   520.6202   4.4     2.75296  2.49   
  2    3    2    535.0100   468.5454   -67.8   2.74276  1.74   
  1    3    2    736.8897   700.0322   -59.9   2.73591  2.23   
  0    3    1    1127.3916  1108.5364  4.4     2.72349  3.45   
  0    3    -2   48.5303    46.2521    -125.4  2.67733  0.20   
  2    3    -1   376.5522   395.9795   38.5    2.65699  1.55   
  1    3    -2   1959.9574  2005.1687  -117.2  2.64873  8.26   
  3    2    1    265.7927   311.7285   19.8    2.63330  0.98   
  3    1    1    42.5963    49.4545    -12.1   2.62208  0.16   
  1    -2   3    773.0273   794.4791   -0.3    2.61202  3.15   
  3    1    2    503.5625   498.6041   46.2    2.61147  1.80   
  1    1    -3   501.0396   511.4137   29.9    2.61093  1.98   
  2    -1   3    88.8230    99.4896    -179.1  2.59844  0.34   
  3    2    2    56.4112    70.8257    153.0   2.59417  0.19   
  1    0    4    380.9051   535.3620   95.2    2.55599  1.30   
  2    1    -2   109.8672   116.9936   66.6    2.52197  0.41   
  1    0    -3   445.2887   486.0353   175.8   2.51760  1.51   
  2    2    -2   674.8400   740.8453   149.6   2.49578  2.54   
  1    2    -3   666.0129   716.6241   90.0    2.49251  2.51   
  3    2    0    50.1038    55.4131    106.8   2.48336  0.18   
  1    1    4    66.5188    69.1612    138.4   2.46643  0.19   
  2    -1   -1   135.3043   140.1963   172.4   2.45233  0.40   
  3    1    0    317.0442   319.0678   -173.1  2.45007  1.08   
  1    -1   4    1718.9764  1666.6892  -34.2   2.44636  6.02   
  1    4    0    229.5428   235.0235   117.2   2.43989  0.66   
  1    -3   1    482.2490   497.1061   143.6   2.43929  1.43   
  3    3    1    631.1406   655.0828   -29.6   2.43743  1.94   
  2    1    4    536.2312   559.3384   -152.2  2.43716  1.50   
  3    0    2    182.9752   190.2508   -81.2   2.42524  0.59   
  3    1    3    17.0900    17.7947    36.4    2.42437  0.05   
  0    2    3    1467.9813  1511.6874  42.2    2.42292  3.60   
  2    0    4    412.8711   405.6702   99.2    2.41691  1.27   
  3    0    1    46.2146    45.0092    -39.3   2.41099  0.15   
  2    3    3    710.1841   699.0173   35.3    2.39272  1.70   
  3    2    3    21.2081    20.3401    -128.3  2.38841  0.06   
  2    -2   1    196.6265   191.8063   130.8   2.38588  0.57   
  3    3    2    467.8838   437.1205   -87.1   2.38431  1.27   
  2    4    0    175.4127   175.9844   -56.0   2.37806  0.52   
  2    4    1    621.5161   640.0462   38.4    2.37609  1.65   
  0    3    2    8.0776     8.0689     -82.0   2.37089  0.02   
  1    4    -1   69.5900    68.8792    -33.0   2.36904  0.21   
  1    -3   0    394.4769   388.9519   168.4   2.36801  1.00   
  0    1    -4   529.2105   513.0738   156.9   2.36720  1.71   
  0    0    4    346.4764   345.7658   59.2    2.36637  1.02   
  2    -2   2    357.9511   368.1992   -81.6   2.36300  1.09   
  2    0    -2   322.8450   330.0796   71.1    2.36192  0.98   
  1    4    1    766.9615   852.7157   -153.6  2.35632  1.87   
  1    -3   2    105.0095   113.9945   -157.2  2.35627  0.32   
  1    -2   -2   164.2743   203.5908   -40.6   2.34452  0.38   
  3    3    0    1068.1682  1194.2933  87.2    2.33723  3.26   
  0    3    -3   24.4161    23.7935    -139.2  2.32047  0.08   
  1    3    3    214.7914   202.1203   -108.6  2.31145  0.47   
  2    3    -2   1621.7193  1569.2171  -42.1   2.29898  5.18   
  3    0    3    251.5518   258.2921   -89.5   2.29221  0.72   
  2    2    4    49.8590    51.6579    5.6     2.28892  0.11   
  1    -1   -3   192.1883   203.4643   105.4   2.26925  0.46   
  2    -2   0    367.7703   389.6751   -51.5   2.26702  0.91   
  3    0    0    75.7625    72.6177    107.6   2.25664  0.21   
  2    4    -1   165.7524   164.7672   88.9    2.24247  0.47   
  2    -1   4    413.9352   430.1592   -159.9  2.23960  1.19   
  2    4    2    95.2626    103.3145   -138.6  2.23754  0.21   
  1    3    -3   273.8919   301.6753   163.4   2.23285  0.84   
  1    2    4    390.5093   425.4878   -40.9   2.23022  0.85   
  0    4    -1   87.1788    94.0221    -95.3   2.22976  0.22   
  3    2    -1   821.3290   881.2257   -29.0   2.22270  2.39   
  0    4    0    634.7258   681.2287   -72.3   2.22074  1.44   
  0    2    -4   30.1080    32.6212    -161.3  2.21579  0.09   
  0    1    4    203.4529   220.3080   160.7   2.21375  0.47   
  2    -2   3    152.2827   165.0513   -54.2   2.20954  0.43   
  3    3    3    32.8932    35.3629    -102.2  2.20429  0.07   
  1    -2   4    434.7418   477.4683   69.8    2.20077  1.28   
  3    1    -1   534.0720   535.0287   78.1    2.18192  1.47   
  1    4    -2   417.9934   447.0724   -4.0    2.17857  1.15   
  1    -3   -1   537.2818   597.9088   90.0    2.17738  1.09   
  1    -3   3    142.1392   160.5559   5.9     2.15922  0.39   
  1    4    2    93.2553    111.9535   -27.5   2.15889  0.18   
  3    1    4    102.5281   107.9995   -47.7   2.15182  0.23   
  3    4    1    1364.7018  1401.1236  -114.3  2.14287  3.17   
  3    -1   2    405.2393   429.3483   -137.0  2.13811  1.02   
  3    3    -1   0.7401     0.7873     -7.1    2.13141  0.00   
  0    4    -2   452.2707   428.9655   -76.8   2.12324  1.14   
  3    -1   1    1156.9062  1066.2573  91.8    2.11307  2.78   
  3    2    4    25.7166    23.8726    -14.9   2.11134  0.05   
  2    -1   -2   473.6944   432.8869   -178.8  2.10059  1.03   
  0    4    1    580.7833   527.8831   77.0    2.10013  1.09   
  3    4    2    368.8863   337.2263   -46.7   2.09171  0.75   
  3    4    0    108.9151   100.2662   -78.7   2.08825  0.26   
  3    0    4    202.6996   193.3641   38.2    2.07189  0.47   
  1    1    -4   73.8732    70.0851    168.4   2.06965  0.18   
  2    1    -3   758.7400   717.2499   -178.9  2.06946  1.89   
  2    2    -3   161.4969   155.0385   103.9   2.06895  0.42   
  2    -2   -1   166.3888   150.1779   -139.1  2.05932  0.33   
  3    -1   3    65.6869    56.4872    -122.6  2.05911  0.16   
  2    3    4    450.6030   336.6641   153.7   2.04666  0.80   
  1    0    5    535.2186   422.6570   -141.1  2.03411  1.16   
  3    0    -1   75.6501    64.2213    126.9   2.02847  0.17   
  2    4    -2   1440.4619  1278.3355  28.3    2.02771  3.53   
  0    3    3    168.0923   143.6329   -45.2   2.02733  0.28   
  1    2    -4   736.1705   616.7142   -71.0   2.02226  1.80   
  2    4    3    91.8104    76.2620    -4.3    2.02164  0.16   
  1    0    -4   6.9880     6.2006     -76.2   2.00913  0.02   
  2    0    5    1133.8830  1041.8800  26.2    2.00815  2.41   
  2    1    5    1771.2444  1743.5363  -76.9   2.00667  3.42   
  4    2    2    780.9455   767.7205   -137.2  2.00258  1.66   
  3    -1   0    220.3746   196.9717   -131.7  1.99403  0.46   
  1    -1   5    49.4911    41.2493    143.2   1.99002  0.11   
  2    -2   4    1555.4767  1340.1113  -92.8   1.98852  3.63   
  0    3    -4   511.0303   423.6032   37.4    1.98323  1.24   
  0    2    4    323.3952   272.8227   -119.5  1.98080  0.56   
  1    -2   -3   32.7971    27.6141    -17.1   1.97656  0.06   
  1    1    5    166.6591   140.2654   -26.4   1.97564  0.32   
  4    2    1    153.1230   128.3911   77.4    1.97332  0.33   
  3    3    4    82.5247    66.7224    -137.4  1.96861  0.14   
  2    0    -3   1286.8572  1122.0936  -28.6   1.96598  2.71   
  2    3    -3   258.7921   226.0187   155.1   1.96465  0.61   
  4    1    2    69.4371    65.9772    68.7    1.95536  0.14   
  3    4    3    287.2881   275.9113   167.1   1.95492  0.48   
  4    3    2    326.9937   314.9857   -91.8   1.95175  0.64   
  2    5    0    583.6805   564.8174   -88.1   1.95149  1.13   
  1    3    4    137.1412   134.2052   -23.1   1.94971  0.22   
  3    4    -1   315.3653   312.0547   159.5   1.94928  0.69   
  2    -3   1    1109.6001  1087.2485  -32.2   1.94572  2.09   
  4    2    3    376.9598   383.6410   -77.4   1.94541  0.72   
  2    -3   2    337.4411   326.0461   -7.3    1.94492  0.68   
  0    4    -3   646.4516   635.2536   -138.3  1.94320  1.44   
  3    2    -2   1050.0647  1040.8456  -98.1   1.94258  2.37   
  1    4    -3   33.8847    33.8642    -159.3  1.94060  0.08   
  1    -3   -2   86.6839    85.6120    -32.4   1.93949  0.14   
  2    5    1    30.9959    29.9518    -140.0  1.93864  0.05   
  4    3    1    463.1649   432.1175   164.2   1.93614  0.94   
  1    -4   1    0.8733     0.7853     -29.6   1.93265  0.00   
  1    5    0    170.6210   151.4638   19.9    1.93207  0.31   
  1    -3   4    635.4415   555.9830   33.5    1.92028  1.42   
  1    4    3    325.2257   291.9709   119.1   1.91979  0.49   
  4    1    1    20.8386    18.3108    65.7    1.91672  0.04   
  2    -1   5    242.7095   205.5844   -124.2  1.91406  0.51   
  0    4    2    316.2945   268.9211   -67.2   1.91386  0.48   
  4    1    3    107.5766   89.9374    59.2    1.91313  0.21   
  2    2    5    149.5616   118.6228   3.6     1.91021  0.25   
  1    5    -1   156.2420   124.9339   153.4   1.90733  0.30   
  3    -1   4    278.3136   226.5325   33.4    1.90595  0.57   
  0    1    -5   295.9485   234.6973   22.5    1.90447  0.61   
  3    1    -2   338.9749   272.2747   107.4   1.90404  0.72   
  1    -4   2    36.1345    30.1575    167.4   1.90147  0.07   
  0    0    5    266.4357   237.5813   36.4    1.89309  0.51   
  3    3    -2   158.6026   146.4857   -9.5    1.89148  0.34   
  4    3    3    160.1639   153.2385   5.1     1.88785  0.28   
  1    3    -4   290.0883   273.2889   25.1    1.88665  0.63   
  1    -4   0    1503.8876  1404.9342  -63.3   1.88579  2.45   
  2    5    -1   111.7562   105.1544   -151.8  1.88507  0.22   
  1    5    1    302.0727   273.8787   -69.2   1.87907  0.48   
  3    1    5    32.5436    29.0879    64.5    1.87608  0.06   
  2    -3   0    471.6011   465.3549   -173.5  1.86909  0.77   
  4    2    0    187.9193   190.4572   0.8     1.86800  0.38   
  2    -3   3    293.1118   281.0493   56.5    1.86695  0.57   
  1    -1   -4   485.1521   465.5714   -103.2  1.86547  0.81   
  1    -2   5    578.1225   508.5273   -110.2  1.86117  1.21   
  2    5    2    61.2561    64.6953    -23.4   1.85093  0.09   
  3    5    1    508.2420   527.9086   168.8   1.84875  0.87   
  3    -2   2    303.6332   303.2053   114.5   1.84798  0.56   
  4    3    0    22.9524    23.3396    -125.2  1.84636  0.04   
  3    2    5    67.3296    61.2578    136.0   1.83903  0.10   
  1    2    5    245.6198   241.6888   2.7     1.83782  0.38   
  0    2    -5   72.3958    77.0613    -97.5   1.83269  0.15   
  3    0    5    1194.1797  1247.5339  -150.7  1.83216  2.14   
  4    0    2    306.0744   322.8466   -15.3   1.82854  0.57   
  2    -2   -2   64.1654    67.8002    127.7   1.82771  0.10   
  3    5    0    100.9201   111.6302   22.5    1.82295  0.18   
  4    4    2    194.9234   216.1004   157.8   1.82266  0.32   
  3    -2   1    1099.8944  1191.2655  55.7    1.82199  1.90   
  3    -1   -1   79.0809    86.8967    74.2    1.82161  0.14   
  4    2    4    3.9327     4.3012     135.8   1.82143  0.01   
  4    4    1    193.0208   210.5165   87.0    1.81948  0.34   
  1    5    -2   432.0106   462.7811   77.1    1.81308  0.80   
  4    1    0    465.9866   474.1998   -54.8   1.81021  0.87   
  3    5    2    158.3846   166.7490   -167.7  1.80610  0.24   
  3    -2   3    12.9813    13.9984    -3.9    1.80560  0.02   
  4    1    4    43.4907    46.9933    -167.7  1.80418  0.07   
  4    0    3    194.7571   212.6528   37.6    1.80318  0.35   
  0    1    5    225.7316   247.3501   -77.5   1.80274  0.36   
  1    -4   3    33.8902    37.1517    -35.0   1.80259  0.06   
  2    -1   -3   63.7801    72.8060    -116.4  1.79807  0.10   
  2    4    -3   193.7729   244.3307   -93.8   1.79638  0.38   
  2    4    4    192.8034   223.1562   -152.8  1.79047  0.26   
  0    5    -1   498.6026   564.6819   37.0    1.79031  0.81   
  3    0    -2   102.9440   117.7092   -148.3  1.79024  0.18   
  4    0    1    70.0568    78.3919    112.1   1.78762  0.13   
  0    5    0    110.3951   113.8077   162.8   1.77659  0.16   
  1    -4   -1   134.6392   132.8588   -24.5   1.77614  0.18   
  3    4    4    286.8104   275.1497   -77.8   1.77586  0.39   
  3    4    -2   21.8025    24.1816    175.0   1.76952  0.04   
  1    5    2    163.8524   183.5374   -17.5   1.76539  0.22   
  4    3    4    573.6447   639.8146   -174.4  1.76507  0.83   
  4    4    3    238.7872   250.2848   110.1   1.76148  0.35   
  2    5    -2   56.1654    59.3993    -137.0  1.76072  0.10   
  2    -2   5    100.9042   107.9624   175.7   1.75877  0.19   
  2    3    5    260.3187   273.7310   -165.3  1.75381  0.35   
  4    4    0    1214.1139  1151.6874  -95.9   1.75293  2.10   
  2    2    -4   39.2584    46.7456    68.1    1.74339  0.07   
  0    5    -2   454.2801   542.0034   7.3     1.74215  0.75   
  0    4    -4   267.0425   323.4534   55.1    1.74036  0.49   
  2    -3   -1   19.7831    24.3920    -9.6    1.73900  0.03   
  0    3    4    68.0109    84.0449    -138.2  1.73806  0.09   
  3    5    -1   136.3912   177.3075   -82.7   1.73662  0.23   
  2    -3   4    278.5929   342.4352   -11.5   1.73614  0.49   
  3    -2   0    310.0451   400.6128   -127.0  1.73559  0.47   
  2    1    -4   248.7705   308.9737   -161.4  1.73528  0.43   
  3    3    5    20.3544    27.1893    143.7   1.73400  0.03   
  3    -1   5    19.7873    23.3316    -48.6   1.72251  0.03   
  4    0    4    145.6417   167.9276   161.8   1.71916  0.24   
  4    2    -1   54.0644    61.7869    114.4   1.71834  0.09   
  2    5    3    151.3741   176.2531   -112.1  1.71491  0.19   
  0    4    3    439.7980   485.1209   -43.6   1.71092  0.53   
  4    3    -1   348.2600   372.5760   75.0    1.70938  0.60   
  1    1    -5   121.2761   132.0879   135.5   1.70861  0.20   
  1    4    -4   175.1954   179.3712   -166.6  1.70821  0.32   
  3    5    3    345.8159   356.0019   127.7   1.70781  0.45   
  3    -2   4    23.5225    25.6772    -26.3   1.70757  0.04   
  1    -3   -3   294.1743   310.9543   -131.2  1.70727  0.36   
  0    5    1    579.4121   616.7815   -132.3  1.70502  0.74   
  0    3    -5   166.9388   186.5061   -90.1   1.70227  0.30   
  2    0    6    33.0868    35.5932    40.4    1.69740  0.05   
  4    0    0    69.6899    74.7949    10.5    1.69248  0.11   
  3    2    -3   294.4084   321.3250   78.4    1.69053  0.50   
  1    -3   5    107.6505   117.4684   -47.4   1.68981  0.19   
  1    2    -5   192.6303   210.7624   -144.3  1.68931  0.33   
  1    4    4    5.4874     5.9989     -131.5  1.68929  0.01   
  2    1    6    239.6340   262.8539   46.1    1.68874  0.34   
  2    3    -4   474.5168   523.3980   88.9    1.68724  0.83   
  1    -2   -4   73.4820    81.7149    75.4    1.68472  0.09   
  1    0    6    200.9451   224.9789   -75.6   1.68400  0.30   
  1    5    -3   181.4531   204.4297   -33.1   1.67636  0.30   
  1    0    -5   1.8836     2.1432     -31.0   1.66662  0.00   
  1    -1   6    239.6492   276.9542   79.3    1.66608  0.38   
  4    1    -1   93.6525    107.7169   -39.5   1.66559  0.15   
  2    0    -4   54.5814    62.1093    28.6    1.66546  0.08   
  4    2    5    34.6927    39.7903    -62.7   1.66449  0.05   
  3    3    -3   1.7684     2.0314     88.9    1.66386  0.00   
  1    -4   4    79.8459    90.9064    -13.0   1.66377  0.13   
  1    3    5    12.5842    14.4366    58.5    1.66371  0.02   
  0    2    5    210.1676   239.5112   -49.3   1.66270  0.27   
  4    -1   2    199.4560   228.7329   -98.7   1.66214  0.31   
  4    5    1    84.2566    103.1676   17.1    1.66041  0.12   
  4    1    5    344.4732   398.4127   -30.4   1.65855  0.48   
  3    1    -3   375.5549   418.0861   58.0    1.65762  0.60   
  4    5    2    228.0948   254.6310   -76.0   1.65552  0.31   
  4    4    4    39.9730    40.3898    50.0    1.65322  0.05   
  4    -1   3    44.5074    43.9004    44.0    1.65016  0.07   
  2    -1   6    63.3982    53.1116    -153.1  1.64652  0.10   
  0    5    -3   418.5881   409.4289   -126.6  1.64557  0.65   
  1    1    6    210.8134   211.4932   -22.4   1.64323  0.28   
  4    4    -1   130.8386   140.7808   150.7   1.64147  0.21   
  3    -1   -2   84.5345    95.4139    -93.8   1.63617  0.12   
  2    6    0    218.9345   248.0399   -145.1  1.63586  0.30   
  3    1    6    209.6754   257.4202   130.7   1.63388  0.28   
  2    -4   2    134.9179   152.0231   -175.6  1.63304  0.19   
  1    -4   -2   120.2564   152.9342   23.8    1.63276  0.14   
  2    -4   1    194.4130   221.1142   158.0   1.62659  0.25   
  4    -1   1    72.2282    83.1267    159.2   1.62432  0.10   
  2    2    6    392.3146   454.8526   -178.4  1.62315  0.48   
  2    6    1    7.6136     8.8726     122.9   1.62141  0.01   
  1    5    3    296.9468   359.0593   142.1   1.62044  0.32   
  4    5    0    122.8068   117.5210   179.6   1.61608  0.18   
  1    3    -5   99.1792    99.7527    96.6    1.61452  0.16   
  4    3    5    560.8359   559.9947   -122.5  1.61438  0.67   
  3    5    -2   19.1220    20.1170    126.7   1.61255  0.03   
  3    -2   -1   94.4125    94.8571    82.0    1.61157  0.12   
  3    0    6    207.3601   206.3366   -13.3   1.61127  0.29   
  2    -2   -3   88.6369    88.6183    17.4    1.61117  0.11   
  2    5    -3   7.9647     7.5209     -145.7  1.60947  0.01   
  2    6    -1   102.6994   104.0743   -69.2   1.60269  0.14   
  4    5    3    75.5207    78.2135    -11.6   1.60265  0.09   
  3    2    6    301.9254   312.8601   -68.6   1.60261  0.36   
  4    0    5    24.6001    24.6725    -64.9   1.59827  0.03   
  3    -3   2    142.0193   143.1575   -172.8  1.59669  0.19   
  3    6    1    10.7322    10.5224    -83.3   1.59571  0.01   
  1    -5   1    188.9955   190.6913   40.1    1.59569  0.24   
  5    3    2    116.5692   113.1632   5.1     1.59564  0.16   
  1    6    0    245.8088   247.5183   21.9    1.59487  0.30   
  1    -2   6    75.8034    73.7984    2.5     1.59469  0.12   
  0    5    2    2.4146     2.4166     -173.7  1.59421  0.00   
  5    2    2    21.8480    22.2122    -134.7  1.59362  0.03   
  2    -4   3    15.6084    15.8736    104.5   1.59249  0.02   
  4    -1   4    8.4998     8.6816     1.0     1.59145  0.01   
  3    4    5    94.3973    100.1687   -57.1   1.59144  0.10   
  0    1    -6   427.3669   443.2881   -99.3   1.59054  0.62   
  5    2    3    181.4782   186.6302   -38.8   1.58751  0.24   
  1    6    -1   106.4022   108.1022   -116.2  1.58723  0.14   
  2    -3   -2   2.3262     2.3456     -22.5   1.58626  0.00   
  3    6    0    17.6644    17.5370    156.5   1.58537  0.02   
  3    4    -3   21.1793    21.0321    20.9    1.58536  0.03   
  1    -5   2    3.9330     3.9198     133.1   1.58433  0.01   
  2    4    -4   3.0901     2.9644     -92.2   1.58335  0.00   
  2    -3   5    446.0939   440.6111   -8.6    1.58321  0.67   
  5    3    3    182.8505   176.1992   83.7    1.58312  0.24   
  3    5    4    169.9193   160.3395   5.1     1.57820  0.18   
  3    -2   5    272.2226   266.3530   -134.1  1.57816  0.40   
  2    4    5    141.4900   135.1150   -82.7   1.57814  0.15   
  0    0    6    27.5970    26.8576    165.8   1.57758  0.04   
  1    -1   -5   148.4149   146.4914   -88.3   1.57555  0.18   
  3    -3   3    7.2298     7.1767     -52.7   1.57533  0.01   
  2    -4   0    175.6487   170.9444   77.7    1.57473  0.20   
  3    0    -3   397.8283   390.8662   141.6   1.57461  0.55   
  3    -3   1    25.0104    24.6747    -20.8   1.57356  0.03   
  4    0    -1   44.4373    49.6901    141.4   1.56633  0.06   
  5    3    1    90.4561    111.1122   -79.5   1.56394  0.12   
  2    6    2    41.7368    52.5830    155.9   1.56290  0.05   
  1    -5   0    186.4955   223.5417   10.8    1.56287  0.21   
  3    6    2    342.2519   450.1017   -17.2   1.56192  0.39   
  2    5    4    6.3511     8.6630     -10.6   1.56081  0.01   
  1    6    1    167.7057   211.6662   161.1   1.55858  0.19   
  5    2    1    0.6548     0.7748     109.9   1.55598  0.00   
  4    2    -2   84.9842    97.5236    72.0    1.55588  0.12   
  1    2    6    91.8614    103.1169   151.2   1.55529  0.11   
  4    3    -2   361.7951   405.7728   -63.7   1.55520  0.53   
  0    2    -6   102.2396   107.4951   107.8   1.55398  0.15   
  2    -1   -4   137.6667   150.0439   117.7   1.55361  0.17   
  2    -2   6    0.9666     1.0035     114.6   1.55045  0.00   
  5    4    2    59.0358    63.3052    -168.8  1.54837  0.07   
  0    4    -5   25.5350    27.8392    -68.4   1.54707  0.04   
  4    -1   0    320.9313   356.4134   77.2    1.54601  0.42   
  5    1    3    149.8561   161.4039   -131.3  1.54315  0.20   
  5    1    2    206.7287   224.6700   157.5   1.54285  0.28   
  3    -1   6    68.1626    71.4860    -17.7   1.54100  0.09   
  5    2    4    12.4775    12.6902    107.9   1.53909  0.02   
  1    6    -2   66.9485    66.3841    -164.0  1.53745  0.09   
  3    6    -1   33.1082    30.4171    -59.6   1.53333  0.04   
  4    5    -1   286.3826   251.5545   -32.8   1.53323  0.39   
  1    -5   3    154.8825   148.1558   113.0   1.53147  0.20   
  5    4    3    149.8389   143.8223   173.8   1.53114  0.18   
  2    6    -2   121.1552   115.1267   -75.4   1.52985  0.16   
  5    3    4    158.9343   151.2325   -154.5  1.52933  0.18   
  3    3    6    1.2987     1.1894     -53.7   1.52595  0.00   
  1    5    -4   93.6680    85.7400    -98.2   1.52532  0.13   
  5    4    1    215.7829   195.2272   -19.6   1.52499  0.28   
  0    5    -4   48.4729    44.7539    138.9   1.52247  0.07   
  4    4    5    67.2362    60.2540    42.8    1.52181  0.07   
  0    4    4    28.9226    26.4631    47.6    1.52050  0.03   
  0    1    6    10.0940    9.5462     159.6   1.51851  0.01   
  2    3    6    52.9250    49.6862    -20.8   1.51826  0.06   
  3    -3   4    64.3935    62.1230    163.5   1.51448  0.08   
  2    -4   4    253.4297   244.6275   -10.2   1.51448  0.34   
  4    5    4    0.1256     0.1312     160.7   1.51423  0.00   
  1    -4   5    46.1661    45.6450    -4.3    1.51260  0.06   
  3    -3   0    346.6037   350.7119   -128.2  1.51134  0.39   
  4    1    -2   31.7215    31.5253    -145.3  1.51085  0.04   
  4    4    -2   521.8812   513.7589   59.5    1.50900  0.72   
  0    3    5    149.9255   137.4321   32.9    1.50570  0.15   
  5    1    4    59.5320    53.3676    -32.2   1.50397  0.07   
  4    1    6    14.9686    13.2283    -15.2   1.50385  0.02   
  1    4    -5   456.4280   392.0848   83.8    1.50382  0.64   
  5    1    1    115.4517   101.6503   13.3    1.50315  0.15   
  1    -3   -4   108.2509   96.3693    87.1    1.50305  0.11   
  4    2    6    343.0371   302.7820   160.1   1.50282  0.37   
  4    -1   5    9.1582     8.1415     155.0   1.49948  0.01   
  2    2    -5   0.9480     0.8458     -93.6   1.49615  0.00   
  5    3    0    237.5233   212.0703   -165.7  1.49528  0.31   
  0    6    -1   321.9757   290.4861   -157.1  1.49371  0.36   
  1    -5   -1   123.0689   112.1192   172.9   1.49337  0.12   
  4    6    1    140.8631   130.4023   98.9    1.49285  0.16   
  3    6    3    67.9292    62.5367    50.6    1.49169  0.07   
  4    -2   2    388.4455   353.0019   -177.0  1.49039  0.47   
  2    -4   -1   17.8833    16.2385    -77.3   1.48924  0.02   
  1    -3   6    10.3604    9.3636     -111.8  1.48815  0.01   
  1    4    5    249.2825   226.4622   -164.6  1.48768  0.24   
  4    -2   3    0.3522     0.3198     10.9    1.48697  0.00   
  1    6    2    58.8548    53.3675    -8.3    1.48657  0.06   
  2    1    -5   48.9498    44.4167    -82.6   1.48574  0.06   
  4    6    2    180.1738   168.0735   124.6   1.48403  0.19   
  5    2    0    322.2251   301.0807   111.0   1.48307  0.41   
  1    -4   -3   163.7587   150.3119   143.9   1.48161  0.15   
  0    6    0    131.2609   116.8791   -90.5   1.48049  0.14   
  3    2    -4   26.9901    23.7068    56.4    1.47903  0.04   
  0    3    -6   192.8616   164.0778   178.2   1.47719  0.26   
  5    4    4    67.2442    56.9821    -78.4   1.47714  0.07   
  3    5    -3   88.0220    71.2665    100.6   1.47461  0.12   
  3    -2   -2   197.0567   163.3244   15.4    1.47375  0.21   
  2    6    3    101.4000   83.6235    -84.3   1.47326  0.10   
  0    6    -2   125.1770   106.8280   108.9   1.47045  0.15   
  1    5    4    194.8981   162.3021   -127.3  1.46944  0.18   
  5    4    0    322.4604   265.0545   31.2    1.46615  0.40   
  3    3    -4   11.3627    9.8274     -26.6   1.46608  0.01   
  0    5    3    92.1424    76.6790    71.7    1.46604  0.08   
  4    6    0    299.7380   253.3975   166.4   1.46539  0.35   
  2    3    -5   175.5225   153.0092   20.3    1.46522  0.23   
  5    5    2    8.2076     7.5046     121.3   1.46363  0.01   
  4    0    6    2.4737     2.2118     126.4   1.46347  0.00   
  3    -1   -3   43.1909    39.3835    -29.3   1.46168  0.05   
  5    0    3    25.5385    23.3823    -160.3  1.46110  0.03   
  2    0    7    287.7197   269.5399   -58.7   1.46096  0.33   
  4    3    6    480.7445   453.5287   -25.0   1.46062  0.47   
  5    2    5    469.4021   440.3910   152.7   1.45890  0.51   
  4    -2   1    355.7175   332.4790   78.4    1.45797  0.40   
  1    -2   -5   41.0060    37.6930    121.9   1.45708  0.04   
  1    6    -3   166.8330   154.4707   1.1     1.45633  0.21   
  5    0    2    95.7360    88.8791    59.6    1.45589  0.11   
  2    5    -4   369.0217   348.5587   18.9    1.45580  0.48   
  1    1    -6   324.7573   291.9958   37.2    1.45256  0.39   
  3    1    -4   15.8463    14.1790    -131.8  1.45191  0.02   
  3    6    -2   55.9794    49.1732    -123.2  1.45077  0.07   
  2    1    7    94.6780    83.1588    -142.6  1.45053  0.10   
  5    5    1    59.4074    50.1921    -158.2  1.44868  0.07   
  4    -2   4    88.4207    77.6405    -55.3   1.44842  0.11   
  1    -5   4    83.0081    72.7965    138.4   1.44842  0.10   
  5    3    5    111.4838   94.2958    77.0    1.44572  0.11   
  1    2    -6   10.5882    9.0880     155.0   1.44545  0.01   
  5    5    3    59.9297    50.8335    96.3    1.44421  0.06   
  4    -1   -1   138.1061   117.6331   77.5    1.44326  0.15   
  4    6    3    168.0885   142.0284   -99.4   1.44078  0.16   
  1    3    6    206.2644   179.5190   -134.8  1.44065  0.19   
  3    -2   6    117.3103   102.8282   57.6    1.43980  0.14   
  3    5    5    36.0302    30.6888    -1.0    1.43972  0.03   
  2    0    -5   91.0214    82.4570    50.0    1.43645  0.10   
  1    0    7    33.4244    31.0929    -40.7   1.43460  0.04   
  2    -3   -3   280.9557   265.4484   -72.5   1.43371  0.26   
  5    1    5    180.2584   168.6244   -144.1  1.43358  0.20   
  0    6    1    261.3235   246.3401   -2.8    1.43357  0.24   
  2    -1   7    125.7651   121.6572   -91.2   1.43283  0.15   
  5    1    0    23.2964    22.5451    65.2    1.43239  0.03   
  5    0    4    21.9881    20.6365    -31.6   1.43239  0.03   
  3    1    7    218.0380   213.2812   143.6   1.43239  0.22   
  2    6    -3   95.2799    91.6990    -179.8  1.43216  0.12   
  4    0    -2   191.5074   182.5001   105.6   1.43089  0.22   
  2    -3   6    96.0555    91.0245    -65.7   1.43082  0.12   
  4    5    -2   129.4612   120.2324   -115.3  1.42827  0.16   
  1    -1   7    52.0191    49.0797    137.2   1.42811  0.06   
  0    2    6    36.6392    34.8759    53.5    1.42727  0.04   
  3    -3   5    433.1936   410.8440   -159.3  1.42663  0.52   
  2    -2   -4   355.9444   342.7102   180.0   1.42361  0.34   
  3    -3   -1   131.3567   134.6262   138.7   1.42269  0.13   
  1    0    -6   102.8426   96.3926    168.8   1.42187  0.11   
  3    0    7    42.4336    42.7051    -30.8   1.42166  0.05   
  3    4    6    23.3411    22.8614    -30.0   1.42147  0.02   
  5    0    1    139.2389   121.7286   8.5     1.41781  0.16   
  3    4    -4   104.2226   87.6491    -80.1   1.41605  0.13   
  0    6    -3   80.3011    69.0239    3.8     1.41550  0.09   
  2    -4   5    281.5801   240.7864   97.6    1.41425  0.34   
  2    5    5    126.7134   104.2913   -46.5   1.40961  0.11   
  4    6    -1   132.7896   124.4745   99.0    1.40721  0.15   
  4    5    5    78.9005    72.7438    -93.4   1.40685  0.07   
  3    2    7    75.3246    69.2468    -13.6   1.40671  0.07   
  1    1    7    387.5467   358.7781   22.3    1.40468  0.39   
  4    3    -3   129.1856   120.2736   -172.0  1.40442  0.16   
  2    2    7    231.8917   217.9263   -142.0  1.40388  0.22   
  5    3    -1   96.7916    91.9655    114.0   1.40306  0.11   
  5    5    0    455.2718   427.2782   70.1    1.40234  0.51   
  1    3    -6   404.2240   390.5496   -160.1  1.40215  0.48   
  1    -5   -2   199.7856   205.9594   45.1    1.40067  0.17   
  4    2    -3   26.7805    25.9204    -168.6  1.40051  0.03   
  2    7    0    216.7333   212.4606   136.7   1.40010  0.22   
  2    4    -5   42.9185    43.3858    -125.8  1.40000  0.05   
  2    -5   2    56.4383    53.9215    2.3     1.39899  0.06   
  3    6    4    91.4839    92.3299    -84.2   1.39859  0.08   
  5    4    5    88.3663    86.3126    6.2     1.39701  0.08   
  4    -2   0    175.9864   169.6236   -86.9   1.39616  0.18   
  2    4    6    223.6367   213.9465   39.5    1.39560  0.19   
  5    5    4    7.3928     6.9677     111.4   1.39427  0.01   
  1    6    3    97.8486    91.4741    -137.0  1.39254  0.08   
  0    5    -5   7.0847     6.6434     -135.8  1.39228  0.01   
  3    0    -4   35.5725    33.3394    -138.3  1.39083  0.04   
  4    -1   6    65.7339    61.5897    43.0    1.39078  0.07   
  3    -4   2    173.3670   162.4586   -155.6  1.39075  0.18   
  2    -5   1    81.0251    75.9052    -40.0   1.39060  0.08   
  3    7    1    33.6411    31.4645    -142.1  1.38913  0.03   
  5    2    -1   237.0842   222.3759   43.0    1.38865  0.27   
  2    7    1    2.3001     2.1765     -82.2   1.38672  0.00   
  4    4    6    290.8553   283.7299   79.3    1.38670  0.25   
  1    -2   7    96.4051    96.8993    55.1    1.38663  0.11   
  3    7    0    39.7439    37.8485    -73.8   1.38653  0.04   
  2    -4   -2   281.0584   279.2125   175.6   1.38564  0.24   
  2    7    -1   222.5144   202.1949   62.9    1.38335  0.23   
  5    4    -1   186.0686   166.1956   -62.8   1.38312  0.21   
  4    -2   5    187.9735   170.1400   62.1    1.38226  0.21   
  3    -4   3    120.0375   107.8189   -11.8   1.38076  0.12   
  1    5    -5   20.5075    17.9341    -23.4   1.37869  0.02   
  2    -5   3    209.1589   184.9246   -176.1  1.37740  0.22   
  3    -1   7    4.3043     3.8344     -135.8  1.37685  0.00   
  0    4    -6   167.5790   152.4059   -103.0  1.37648  0.20   
  5    0    5    14.5018    12.6190    -61.5   1.37533  0.02   
  4    4    -3   108.2339   92.9817    69.2    1.37425  0.13   
  2    -2   7    14.9737    11.9436    -4.4    1.37228  0.02   
  4    6    4    98.1485    74.3566    -151.5  1.37138  0.08   
  3    -4   1    24.0167    19.9632    -60.3   1.37124  0.02   
  2    6    4    92.0203    75.3945    46.4    1.36796  0.07   
  1    -4   6    78.3183    66.4953    73.3    1.36689  0.09   
  0    1    -7   121.9236   109.1436   -158.2  1.36439  0.13   
  4    1    -3   30.8024    28.0968    14.7    1.36333  0.03   
  3    7    2    25.2808    23.6639    -24.4   1.36259  0.02   
  0    6    2    126.3207   120.2302   100.4   1.36175  0.10   
  5    2    6    150.1671   142.5617   -89.5   1.36102  0.14   
  1    -1   -6   80.7935    76.3942    149.4   1.36001  0.08   
  2    -1   -5   144.0305   137.6831   54.5    1.35879  0.14   
  5    6    2    114.8792   110.3500   16.4    1.35850  0.11   
  5    -1   3    105.8721   101.9660   7.0     1.35799  0.11   
  1    6    -4   44.9670    43.3653    22.0    1.35798  0.05   
  1    -6   1    0.9874     0.9577     32.8    1.35694  0.00   
  4    1    7    64.1776    62.2698    -133.2  1.35689  0.06   
  1    7    0    91.2725    89.0515    -54.7   1.35614  0.08   
  1    7    -1   124.6292   122.2806   -70.8   1.35540  0.12   
  3    7    -1   253.8394   248.6998   135.1   1.35528  0.26   
  5    0    0    145.9499   144.8848   -146.6  1.35398  0.15   
  1    -6   2    139.3905   138.3062   -58.0   1.35389  0.13   
  2    -5   0    42.5302    42.2805    -114.9  1.35379  0.04   
  0    4    5    68.7712    68.4949    161.9   1.35359  0.05   
  0    0    7    158.2051   159.2963   -78.4   1.35221  0.16   
  4    2    7    128.6691   130.6705   -115.3  1.35216  0.11   
  3    6    -3   16.0158    16.3913    -80.5   1.35181  0.02   
  5    6    1    119.4120   122.7819   -117.9  1.35044  0.12   
  3    3    7    96.7975    99.8936    -9.0    1.35005  0.08   
  5    -1   2    111.4624   114.8011   -32.9   1.34985  0.11   
  1    -5   5    75.1984    77.4926    -5.8    1.34928  0.08   
  5    3    6    272.7483   291.1524   31.3    1.34638  0.24   
  2    7    2    112.5969   120.3272   -2.0    1.34567  0.09   
  0    2    -7   499.4249   535.5639   17.1    1.34498  0.54   
  1    2    7    47.3430    50.3821    173.2   1.34465  0.04   
  5    1    6    159.6348   171.0447   -171.8  1.34426  0.15   
  3    -4   4    162.3902   172.5899   44.3    1.34309  0.17   
  5    1    -1   118.7200   129.3963   -30.3   1.34290  0.12   
  2    7    -2   92.9206    101.1193   -65.3   1.33952  0.09   
  3    5    -4   31.3760    33.6883    22.4    1.33929  0.03   
  5    6    3    198.6872   213.2302   86.5    1.33907  0.18   
  5    -1   4    60.1798    65.4712    64.3    1.33867  0.06   
  0    6    -4   30.8129    33.5829    -11.5   1.33867  0.03   
  3    -2   -3   56.3240    61.8040    58.5    1.33855  0.05   
  1    -4   -4   4.9345     5.4315     7.4     1.33833  0.00   
  0    5    4    81.7524    92.6327    162.2   1.33702  0.06   
  4    7    1    73.0212    84.3990    1.9     1.33624  0.07   
  6    3    3    20.7322    23.8044    9.8     1.33505  0.02   
  4    -3   3    142.0695   154.1862   96.4    1.33316  0.14   
  5    5    -1   30.1471    33.9747    115.0   1.33294  0.03   
  1    -6   0    7.1703     7.8388     -15.8   1.33278  0.01   
  4    -3   2    148.5064   160.4044   68.3    1.33183  0.14   
  1    4    -6   32.1199    34.5314    -9.6    1.33156  0.04   
  4    -1   -2   18.2287    19.6295    56.9    1.33145  0.02   
  1    -3   -5   48.3076    51.8124    -31.3   1.33094  0.04   
  4    0    7    6.1868     6.5939     -122.6  1.33076  0.01   
  2    3    7    63.9471    68.1863    -140.5  1.33056  0.05   
  1    7    1    57.3334    60.5501    -122.0  1.32983  0.05   
  2    -5   4    412.9866   441.2781   -107.5  1.32973  0.42   
  4    6    -2   115.9729   115.5465   -32.9   1.32849  0.12   
  6    3    2    0.7651     0.7864     39.0    1.32845  0.00   
  1    7    -2   69.8820    74.0603    -103.3  1.32773  0.07   
  1    5    5    121.7545   127.8345   -38.2   1.32716  0.09   
  4    7    2    9.2996     9.8153     87.7    1.32616  0.01   
  3    -4   0    20.4065    21.7188    109.2   1.32574  0.02   
  3    -3   6    106.5367   113.7433   -125.4  1.32568  0.11   
  2    6    -4   125.9021   136.5555   63.5    1.32436  0.14   
  1    -6   3    276.5883   296.3448   39.4    1.32415  0.27   
  5    5    5    147.6160   165.5942   136.1   1.32257  0.12   
  3    -3   -2   95.2293    106.8681   71.8    1.32148  0.08   
  6    2    3    87.7193    96.8751    13.6    1.32106  0.08   
  0    3    6    85.9701    92.9148    89.1    1.32053  0.07   
  4    7    0    154.5195   171.7883   -127.5  1.32010  0.15   
  6    4    3    7.4866     8.2708     2.5     1.31939  0.01   
  1    -3   7    9.8721     10.8838    -133.8  1.31851  0.01   
  1    4    6    28.0241    29.9988    -108.5  1.31810  0.02   
  4    3    7    121.4812   132.4510   118.4   1.31750  0.10   
  6    4    2    25.8414    27.6289    -172.5  1.31665  0.02   
  5    6    0    36.5787    39.4606    -110.5  1.31631  0.04   
  4    5    -3   114.3966   118.8639   -172.2  1.31607  0.12   
  5    -1   1    45.3236    46.6868    2.7     1.31567  0.04   
  6    3    4    30.4016    31.2155    166.4   1.31559  0.03   
  4    -2   -1   274.4728   277.7768   -110.2  1.31544  0.25   
  2    5    -5   73.4153    70.8196    -122.2  1.31311  0.08   
  3    7    3    29.4276    29.6520    -125.9  1.31159  0.02   
  6    2    2    54.8051    55.7607    -26.2   1.31104  0.05   
  0    1    7    62.7188    65.0409    -100.4  1.31084  0.06   
  4    -3   4    98.5892    103.4154   -131.4  1.30874  0.10   
  3    -1   -4   111.9878   118.1379   23.5    1.30758  0.10   
  3    -2   7    151.7440   161.2858   131.6   1.30679  0.15   
  3    5    6    143.2463   153.6748   110.8   1.30665  0.11   
  2    -4   6    90.1547    95.6315    -109.8  1.30601  0.09   
  6    2    4    170.1933   181.8701   155.1   1.30574  0.16   
  3    2    -5   8.5767     9.1030     -125.6  1.30556  0.01   
  2    2    -6   366.1266   388.8494   138.0   1.30546  0.37   
  4    -3   1    218.6633   233.1093   -8.5    1.30497  0.19   
  5    4    6    54.3739    57.3867    -83.6   1.30322  0.04   
  3    7    -2   23.3565    24.5931    -45.0   1.30077  0.02   
  5    3    -2   95.9435    101.2141   10.6    1.30075  0.10   
  4    0    -3   82.3319    87.1829    -43.3   1.30018  0.08   
  3    3    -5   16.6937    17.7168    94.1    1.30013  0.02   
  5    0    6    209.3156   222.7297   7.0     1.29938  0.20   
  4    -2   6    283.0314   303.4821   -122.7  1.29922  0.28   
  1    -5   -3   78.8801    79.9335    -102.0  1.29821  0.06   
  0    3    -7   112.1169   112.6974   37.2    1.29775  0.12   
  6    4    4    29.2215    30.5062    36.3    1.29709  0.03   
  6    3    1    78.9787    81.6741    35.7    1.29688  0.08   
  3    6    5    29.4367    31.6708    -173.5  1.29599  0.02   
  5    6    4    23.1488    25.3418    -72.2   1.29548  0.02   
  5    -1   5    170.4072   191.0165   -156.4  1.29520  0.16   
  2    1    -6   1.2555     1.4116     164.2   1.29504  0.00   
  2    -5   -1   7.2159     8.0890     63.3    1.29483  0.01   
  4    5    6    22.6080    25.5766    -62.4   1.29458  0.02   
  2    -3   -4   99.7206    116.8246   118.7   1.29327  0.08   
  4    7    3    100.9958   127.2757   170.2   1.29156  0.08   
  2    -3   7    89.5023    113.6778   -51.3   1.29068  0.09   
  1    6    4    59.7680    81.4866    -31.0   1.28973  0.04   
  6    4    1    82.8858    117.4809   41.0    1.28932  0.08   
  5    4    -2   169.6488   227.1175   -176.5  1.28822  0.17   
  2    3    -6   172.0051   221.0894   -131.3  1.28816  0.17   
  4    6    5    165.1481   224.4191   -146.3  1.28667  0.12   
  5    2    -2   155.3207   197.2347   -105.6  1.28583  0.15   
  1    -6   -1   211.9521   268.3058   85.2    1.28548  0.16   
  3    -4   5    459.4600   552.4038   -42.2   1.28405  0.44   
  2    7    3    20.8755    25.0409    -24.9   1.28377  0.02   
  3    1    -5   19.9416    23.9811    -115.1  1.28340  0.02   
  1    7    2    59.3232    69.7534    -126.3  1.28088  0.04   
  0    7    -1   36.6325    43.4077    7.2     1.28063  0.03   
  4    7    -1   95.1378    111.2696   67.4    1.28044  0.09   
  6    1    3    137.1115   162.1984   -8.8    1.28006  0.13   
  4    -1   7    11.3054    13.4380    -141.2  1.27874  0.01   
  1    -2   -6   22.3799    26.4156    128.0   1.27826  0.02   
  2    0    8    55.9881    67.8346    98.1    1.27800  0.05   
  6    5    2    65.1010    79.3919    -59.9   1.27787  0.06   
  1    7    -3   69.0475    82.0797    -134.6  1.27775  0.06   
  6    2    1    5.3138     6.5568     87.0    1.27732  0.01   
  2    -4   -3   77.8672    96.1202    97.7    1.27712  0.06   
  6    5    3    91.2173    114.1641   1.7     1.27703  0.08   
  0    6    3    267.3331   341.1472   -119.5  1.27590  0.19   
  2    7    -3   53.1460    64.3475    -147.7  1.27578  0.05   
  5    0    -1   16.4686    19.7926    54.1    1.27432  0.02   
  6    3    5    72.8367    84.9948    -45.8   1.27326  0.06   
  3    4    7    108.6380   125.5418   -164.0  1.27277  0.08   
  1    -6   4    138.4774   157.5903   165.5   1.27265  0.13   
  2    5    6    35.7581    40.4233    79.7    1.27167  0.03   
  6    1    4    70.7293    77.3878    72.7    1.26936  0.06   
  0    7    -2   84.2198    92.7778    -81.6   1.26915  0.07   
  0    7    0    67.9540    74.2617    109.0   1.26899  0.05   
  3    4    -5   26.3551    28.3911    95.8    1.26810  0.03   
  2    1    8    45.6648    48.8460    136.1   1.26772  0.04   
  6    1    2    16.9998    18.1204    -160.9  1.26766  0.02   
  6    2    5    23.5504    25.3518    -65.9   1.26757  0.02   
  3    1    8    92.8574    96.9104    -123.3  1.26744  0.08   
  0    5    -6   42.0355    44.7318    74.6    1.26729  0.04   
  4    3    -4   28.1292    30.5104    134.5   1.26708  0.03   
  2    -2   -5   174.3360   190.4017   -167.7  1.26599  0.14   
  1    3    7    37.5919    41.1283    -45.8   1.26523  0.03   
  2    -5   5    42.0548    46.3990    39.5    1.26356  0.04   
  3    0    8    0.5888     0.6533     150.5   1.26320  0.00   
  4    -3   5    20.5710    22.7280    36.5    1.26253  0.02   
  2    -1   8    38.2429    43.6998    -15.4   1.26224  0.04   
  1    1    -7   362.5696   405.1049   -24.9   1.26221  0.33   
  5    6    -1   389.7477   465.4588   12.5    1.26161  0.36   
  3    -4   -1   121.8522   143.9824   6.0     1.26146  0.09   
  4    2    -4   14.6510    16.5147    24.9    1.26098  0.01   
  5    -1   0    41.5918    49.9395    -140.9  1.26097  0.04   
  1    2    -7   114.6120   130.7130   -86.9   1.26073  0.11   
  2    6    5    3.9403     4.7909     69.0    1.25951  0.00   
  4    4    7    348.2754   429.7945   -160.7  1.25928  0.25   
  2    0    -6   9.6604     10.5767    23.6    1.25880  0.01   
  5    2    7    99.0567    112.5768   62.0    1.25771  0.08   
  4    -3   0    64.2075    69.7540    144.0   1.25691  0.05   
  6    5    1    19.7939    20.0767    -110.9  1.25599  0.02   
  1    6    -5   44.3225    43.4681    -43.0   1.25456  0.04   
  6    5    4    35.2270    32.9168    97.9    1.25361  0.03   
  6    4    5    12.9952    12.2620    80.6    1.25331  0.01   
  0    6    -5   174.6420   172.2975   -142.5  1.25070  0.17   
  5    5    -2   8.9664     8.6472     123.3   1.25050  0.01   
  5    -2   3    154.6311   155.1693   -14.4   1.24859  0.14   
  1    0    8    85.8334    86.3697    -85.7   1.24856  0.07   
  3    6    -4   113.6579   120.7161   161.1   1.24838  0.11   
  4    4    -4   31.8082    32.1931    -6.9    1.24789  0.03   
  5    7    2    37.6691    39.3097    -140.4  1.24782  0.03   
  0    2    7    36.7558    36.9938    82.0    1.24767  0.03   
  5    1    7    18.3109    18.6208    -108.0  1.24755  0.02   
  1    -1   8    244.1516   250.1644   -18.0   1.24737  0.22   
  3    2    8    87.1935    89.3635    -107.2  1.24643  0.07   
  2    4    -6   68.4810    69.9204    87.3    1.24626  0.07   
  5    1    -2   112.3545   114.2938   -178.4  1.24614  0.10   
  1    -5   6    80.8992    81.7686    55.5    1.24589  0.08   
  1    5    -6   26.9314    27.4165    41.3    1.24543  0.03   
  6    3    0    38.8745    39.7003    -82.5   1.24533  0.04   
  5    7    1    112.3898   115.6611   63.4    1.24464  0.09   
  3    7    4    250.2517   252.7387   -119.4  1.24386  0.17   
  5    3    7    96.9069    95.1478    118.1   1.24305  0.07   
  2    4    7    41.2922    40.9334    106.4   1.24259  0.03   
  6    4    0    217.7640   204.3315   19.9    1.24168  0.20   
  4    6    -3   8.6859     8.4763     -160.3  1.23982  0.01   
  5    -2   2    185.1231   187.8575   179.2   1.23920  0.16   
  5    5    6    229.2989   231.8220   -178.2  1.23911  0.16   
  1    0    -7   287.3381   292.6798   -175.9  1.23886  0.24   
  4    7    4    55.8004    59.4561    114.3   1.23781  0.04   
  3    0    -5   6.4189     6.5960     160.4   1.23759  0.01   
  6    1    5    7.6798     7.9867     -33.0   1.23724  0.01   
  5    -2   4    203.4290   209.8544   33.6    1.23654  0.18   
  0    7    -3   49.5534    51.2200    117.2   1.23632  0.04   
  0    7    1    48.8135    51.8285    178.5   1.23604  0.03   
  1    -4   7    102.8472   111.0111   -108.2  1.23496  0.10   
  1    3    -7   142.1286   151.7514   93.0    1.23469  0.13   
  3    -1   8    76.5823    83.5249    -51.2   1.23445  0.07   
  5    6    5    46.6976    51.1867    -79.2   1.23435  0.03   
  5    -1   6    58.1620    60.0930    -47.5   1.23418  0.05   
  6    1    1    69.9759    75.6526    166.5   1.23409  0.06   
  2    2    8    136.7024   142.5254   27.5    1.23321  0.10   
  3    7    -3   85.6893    85.6418    -65.6   1.23098  0.08   
  0    4    -7   25.9990    25.7759    98.9    1.23083  0.02   
  4    1    -4   4.5078     4.5173     42.0    1.23065  0.00   
  5    7    3    30.4817    29.4081    -173.5  1.22972  0.02   
  4    -2   -2   344.5488   334.7207   161.8   1.22617  0.27   
  1    1    8    58.3125    56.8400    151.3   1.22573  0.05   
  6    2    0    101.3989   98.3002    -111.2  1.22503  0.09   
  4    1    8    42.7801    41.3927    -58.0   1.22497  0.03   
  3    -5   2    42.0648    41.0917    154.1   1.22432  0.03   
  3    8    0    120.1863   117.0263   -48.2   1.22370  0.09   
  4    7    -2   10.8263    10.5096    56.5    1.22320  0.01   
  2    -2   8    14.7715    14.3290    127.2   1.22318  0.01   
  3    -3   7    83.7174    81.8164    -125.4  1.22260  0.08   
  3    8    1    100.1426   97.8730    143.3   1.22255  0.08   
  1    -2   8    92.6642    89.9857    -173.1  1.22235  0.08   
  2    -5   -2   133.3462   130.0354   -42.6   1.22206  0.09   
  1    -6   -2   24.5808    24.0546    -81.2   1.22200  0.02   
  4    -1   -3   41.0202    40.3005    -124.7  1.22130  0.03   
  5    7    0    205.0548   208.0492   -88.9   1.22066  0.17   
  3    -5   3    3.2779     3.1868     -154.7  1.22038  0.00   
  2    8    0    338.5255   332.5699   -58.8   1.21994  0.26   
  2    -6   2    55.3642    53.7563    -29.1   1.21965  0.04   
  6    0    3    48.6186    47.4886    -147.2  1.21903  0.04   
  6    6    2    49.9398    50.7793    129.9   1.21871  0.04   
  4    2    8    54.9417    55.4020    19.5    1.21858  0.04   
  3    -3   -3   272.2446   267.8821   153.3   1.21848  0.19   
  2    6    -5   3.2852     3.1540     -2.8    1.21710  0.00   
  0    5    5    187.1994   176.3113   -95.6   1.21640  0.12   
  1    7    3    82.5836    76.9565    51.4    1.21637  0.05   
  6    6    3    30.2787    26.9752    158.0   1.21511  0.02   
  3    5    -5   10.1540    9.2247     58.4    1.21494  0.01   
  6    5    0    4.0079     3.5369     -146.9  1.21469  0.00   
  3    -2   -4   26.9026    25.0643    70.4    1.21433  0.02   
  6    3    6    73.9467    67.6056    100.0   1.21428  0.05   
  5    0    7    93.6661    87.2743    144.0   1.21428  0.08   
  6    0    4    20.9785    19.6580    -56.9   1.21262  0.02   
  1    7    -4   100.2456   93.6759    168.3   1.21262  0.09   
  6    2    6    100.8840   94.2539    -17.3   1.21219  0.08   
  3    -4   6    71.7608    67.8399    -51.5   1.21180  0.06   
  2    8    -1   225.1083   211.7259   177.8   1.21165  0.18   
  0    4    6    47.0783    44.3732    -144.7  1.21146  0.03   
  2    -6   1    35.9662    33.9792    -79.2   1.21123  0.03   
  6    5    5    88.7046    84.1293    -130.0  1.21110  0.06   
  5    -2   1    152.9501   146.4099   85.0    1.20976  0.12   
  1    -4   -5   192.0983   183.2296   -85.8   1.20967  0.13   
  2    7    4    88.0545    86.1314    138.0   1.20945  0.06   
  4    -2   7    111.9132   106.5045   -88.8   1.20931  0.10   
  4    0    8    69.1200    66.6446    109.6   1.20846  0.06   
  2    8    1    382.5849   366.1456   -19.2   1.20823  0.27   
  3    -5   1    35.1619    33.5436    52.2    1.20812  0.03   
  2    -6   3    35.4438    33.7539    36.4    1.20807  0.03   
  4    5    -4   90.2719    85.5379    55.6    1.20665  0.08   
  1    -6   5    109.4635   104.4624   -24.5   1.20662  0.10   
  5    4    7    72.0459    66.9702    -119.9  1.20602  0.05   
  6    0    2    66.9521    63.8114    133.5   1.20549  0.06   
  3    8    -1   108.7023   104.2110   145.1   1.20485  0.09   
  5    -2   5    119.4624   114.1797   -173.4  1.20483  0.10   
  3    3    8    49.1566    47.9526    131.8   1.20371  0.03   
  2    -1   -6   37.6596    36.0031    131.1   1.20276  0.03   
  6    6    1    236.5055   253.7186   -15.2   1.20246  0.19   
  3    8    2    249.9328   246.1847   -149.8  1.20156  0.17   
  4    -3   6    289.0351   274.2095   9.3     1.20107  0.25   
  2    7    -4   9.9813     9.5919     -151.9  1.20056  0.01   
  1    5    6    147.8731   139.3087   101.9   1.19980  0.09   
  2    -4   7    100.3800   94.3472    -80.8   1.19959  0.09   
  5    3    -3   158.2413   146.3529   19.8    1.19831  0.14   
  4    8    1    92.5884    83.6534    46.7    1.19802  0.07   
  3    -5   4    23.9809    22.2911    -104.8  1.19688  0.02   
  4    -4   3    4.2493     3.9416     167.0   1.19663  0.00   
  4    6    6    60.9135    55.3578    -173.4  1.19636  0.04   
  1    -5   -4   33.1103    30.4948    -32.6   1.19582  0.02   
  1    -1   -7   3.4130     3.1559     168.5   1.19456  0.00   
  4    -3   -1   188.7523   177.7669   41.9    1.19431  0.14   
  6    4    6    43.0475    40.3523    125.4   1.19421  0.03   
  0    1    -8   716.5531   663.1600   153.7   1.19403  0.59   
  5    6    -2   249.9198   235.5039   1.3     1.19375  0.21   
  3    6    6    138.3644   129.4177   -173.6  1.19365  0.09   
  5    -1   -1   18.9016    17.6923    173.1   1.19315  0.01   
  5    7    4    89.3937    83.8627    -75.9   1.19298  0.06   
  4    -4   2    3.0930     2.8541     -175.1  1.19294  0.00   
  6    6    4    81.4827    75.7065    -96.0   1.19216  0.06   
  5    4    -3   14.1674    12.9815    -171.8  1.19118  0.01   
  4    3    8    39.6243    35.4727    14.6    1.19032  0.03   
  4    8    0    24.0982    21.9628    -75.4   1.18903  0.02   
  1    4    -7   141.4269   130.5265   147.2   1.18834  0.12   
  6    1    6    35.8522    33.1603    172.6   1.18825  0.03   
  5    0    -2   7.4078     6.8823     -54.6   1.18808  0.01   
  4    8    2    9.5691     8.9083     -131.3  1.18805  0.01   
  1    -3   -6   29.7857    27.5144    177.9   1.18784  0.02   
  1    6    5    146.5636   137.7176   33.6    1.18763  0.09   
  2    -5   6    475.7030   438.3042   26.2    1.18724  0.41   
  6    0    5    18.5451    17.1739    -21.9   1.18719  0.01   
  0    7    -4   215.5253   198.9574   44.3    1.18680  0.18   
  3    -4   -2   9.2271     9.0189     -13.9   1.18661  0.01   
  2    5    -6   8.5193     8.3545     -163.0  1.18644  0.01   
  0    7    2    86.8166    83.4370    43.4    1.18643  0.06   
  4    5    7    136.0561   131.6346   -125.0  1.18641  0.09   
  3    -2   8    35.7801    34.1539    -45.3   1.18586  0.03   
  3    5    7    161.7448   154.4641   -101.3  1.18569  0.10   
  0    6    4    89.9334    88.4101    -150.6  1.18544  0.06   
  2    8    -2   38.4810    35.6629    -31.3   1.18452  0.03   
  6    1    0    143.2751   136.9661   77.2    1.18408  0.12   
  2    -6   0    8.4040     7.7329     147.2   1.18401  0.01   
  5    2    -3   70.0525    64.3207    53.1    1.18395  0.06   
  0    2    -8   270.8992   250.2600   -141.6  1.18360  0.23   
  0    0    8    611.5908   549.2655   58.1    1.18318  0.47   
  1    2    8    141.6366   125.9337   -148.4  1.18258  0.10   
  4    -4   4    9.0430     7.8056     143.2   1.18150  0.01   
  4    0    -4   8.9428     7.6912     153.7   1.18096  0.01   
  1    8    -1   314.9980   270.6657   114.3   1.18091  0.23   
  6    3    -1   13.4725    11.4908    146.7   1.18067  0.01   
  6    4    -1   54.4053    45.8652    88.6    1.18018  0.05   
  1    -7   2    54.2238    45.6288    -145.3  1.18011  0.04   
  2    3    8    72.6631    61.2906    -67.6   1.17999  0.05   
  1    -7   1    136.5739   113.5248   104.8   1.17950  0.10   
  5    7    -1   52.9825    43.7070    137.1   1.17927  0.04   
  1    8    0    25.4182    20.8220    141.6   1.17877  0.02   
  2    8    2    122.9879   100.6979   59.2    1.17816  0.08   
  2    -6   4    43.1841    34.7857    40.7    1.17814  0.03   
  1    -3   8    267.5052   238.5016   101.5   1.17753  0.23   
  1    4    7    71.0248    55.3495    -35.5   1.17717  0.05   
  3    -1   -5   13.1343    9.6980     -12.1   1.17523  0.01   
  3    -5   0    21.0301    14.3001    -86.5   1.17405  0.01   
  6    0    1    90.1536    58.2619    37.2    1.17392  0.07   
  2    -4   -4   9.8365     6.4186     76.6    1.17226  0.01   
  0    3    7    132.3995   94.0587    176.4   1.17190  0.09   
  4    7    5    68.7984    42.6973    -172.0  1.17187  0.04   
  4    -1   8    60.6303    40.5570    83.7    1.17166  0.05   
  4    -4   1    85.0502    59.1874    -101.8  1.17094  0.06   
  2    -3   -5   27.7928    20.4600    69.0    1.16913  0.02   
  6    6    0    1326.9026  1016.4949  -139.4  1.16862  1.05   
  3    8    -2   86.3850    64.2805    120.6   1.16861  0.07   
  3    7    5    139.6450   110.0279   -77.4   1.16747  0.08   
  2    -3   8    88.3035    69.0631    125.5   1.16686  0.07   
  1    8    -2   151.6868   123.4638   43.8    1.16499  0.11   
  5    -2   0    69.3383    55.7144    73.9    1.16430  0.05   
  5    5    -3   65.7851    54.4607    101.2   1.16369  0.05   
  3    8    3    218.1929   179.9557   -176.5  1.16362  0.14   
  3    2    -6   63.5490    53.5795    166.4   1.16361  0.05   
  5    6    6    52.2011    43.8998    67.8    1.16316  0.03   
  5    -1   7    11.2683    9.6197     -73.7   1.16307  0.01   
  1    -7   3    56.3877    48.5436    -38.5   1.16277  0.04   
  4    8    -1   112.4172   98.9010    116.0   1.16230  0.09   
  3    3    -6   2.4524     2.1382     121.6   1.16226  0.00   
  1    -7   0    6.0080     5.4170     -119.5  1.16101  0.00   
  6    2    -1   10.7327    9.9727     -178.7  1.16082  0.01   
  4    8    3    162.1356   153.5260   -122.4  1.16047  0.10   
  0    6    -6   24.6874    22.7738    76.9    1.16024  0.02   
  6    5    -1   722.1018   686.2594   -13.4   1.15941  0.58   
  1    8    1    17.9438    16.8514    -105.6  1.15887  0.01   
  5    -2   6    46.0580    43.8527    53.5    1.15771  0.04   
  5    2    8    8.5948     8.1336     124.2   1.15715  0.01   
  3    -5   5    233.0122   224.0627   46.2    1.15700  0.18   
  2    6    6    127.5165   128.2276   142.2   1.15572  0.08   
  4    7    -3   33.6753    35.6302    54.9    1.15540  0.03   
  2    2    -7   502.9107   503.3350   28.2    1.15536  0.40   
  6    5    6    218.8754   230.8483   -16.6   1.15505  0.14   
  1    6    -6   40.8817    44.6926    -128.3  1.15411  0.03   
  3    7    -4   60.8089    68.7184    -166.4  1.15381  0.05   
  0    3    -8   155.9909   172.8178   -47.7   1.15347  0.13   
  0    5    -7   81.9393    91.0398    136.5   1.15336  0.07   
  6    6    5    2.3237     2.5971     -20.3   1.15296  0.00   
  0    1    8    0.7645     0.7969     53.2    1.15271  0.00   
  5    5    7    484.5100   545.6942   -131.9  1.15223  0.30   
  5    1    8    26.5561    29.3487    -78.5   1.15165  0.02   
  5    1    -3   110.2148   118.8323   124.1   1.15031  0.09   
  2    5    7    114.4663   124.2316   -162.9  1.15026  0.07   
  1    -6   -3   235.0444   264.6690   -114.5  1.14972  0.14   
  4    -4   5    344.4704   358.4594   138.8   1.14959  0.26   
  4    6    -4   71.6109    79.5037    109.7   1.14949  0.06   
  3    6    -5   79.4458    85.0638    0.5     1.14828  0.07   
  6    7    2    18.7225    19.8531    -168.4  1.14744  0.01   
  6    -1   3    128.4453   134.1985   86.5    1.14638  0.10   
  4    3    -5   41.0761    42.7868    23.7    1.14629  0.03   
  6    2    7    45.7947    48.0633    27.4    1.14629  0.03   
  6    0    6    180.9592   188.0729   166.7   1.14611  0.13   
  1    -5   7    34.5461    36.1306    -141.8  1.14595  0.03   
  2    3    -7   11.5261    11.9895    110.8   1.14572  0.01   
  2    1    -7   14.3489    14.8121    -50.9   1.14571  0.01   
  6    3    7    181.3143   190.1326   143.7   1.14565  0.12   
  3    4    8    0.9912     1.0355     -152.1  1.14555  0.00   
  3    1    -6   206.0155   212.2192   80.1    1.14542  0.16   
  4    4    8    163.0713   169.9832   -32.9   1.14446  0.10   
  1    7    4    3.4343     3.5689     36.6    1.14364  0.00   
  6    -1   4    115.2560   117.2078   163.7   1.14344  0.09   
  5    3    8    234.9906   243.3548   -107.3  1.14330  0.15   
  2    -5   -3   13.9008    14.3920    30.7    1.14327  0.01   
  5    -3   3    34.9822    35.3152    -136.8  1.14260  0.03   
  7    4    3    79.5820    81.0740    -80.3   1.14259  0.06   
  5    7    5    20.1519    20.4714    84.3    1.14234  0.01   
  2    8    -3   23.2975    23.3737    -69.7   1.14214  0.02   
  6    7    3    71.1325    71.7520    -74.2   1.14204  0.05   
  7    3    3    25.9242    25.9986    -13.6   1.14202  0.02   
  3    4    -6   23.2984    23.1949    -54.1   1.14158  0.02   
  2    -6   -1   22.0068    21.8315    144.9   1.14157  0.01   
  5    8    2    10.5965    10.3394    -41.9   1.14110  0.01   
  5    8    1    81.4868    79.2613    94.3    1.14104  0.06   
  1    7    -5   147.1523   143.2943   6.7     1.13964  0.12   
  4    2    -5   31.2462    31.1117    -38.7   1.13939  0.02   
  7    3    4    76.2322    73.7158    -68.0   1.13840  0.05   
  7    4    4    1.1508     1.1900     46.2    1.13660  0.00   
  6    7    1    247.3973   271.2881   39.8    1.13619  0.18   
  4    -2   -3   114.9147   120.7843   -3.1    1.13617  0.08   
  5    -3   4    11.6992    12.0947    -104.4  1.13568  0.01   
  1    -2   -7   249.1644   258.0559   -42.8   1.13567  0.16   
  2    -2   -6   140.0154   146.7316   172.4   1.13462  0.09   
  4    4    -5   1.5926     1.7125     157.4   1.13435  0.00   
  3    -4   7    17.6034    18.5135    -63.3   1.13389  0.01   
  2    -6   5    46.1129    47.9625    178.7   1.13370  0.03   
  2    8    3    267.1190   305.7695   -127.4  1.13361  0.16   
  4    -4   0    62.9300    69.7754    116.2   1.13351  0.04   
  2    0    9    115.8269   130.8306   162.0   1.13348  0.08   
  1    -6   6    20.3325    21.4971    -64.1   1.13330  0.02   
  1    8    -3   60.1074    63.6542    -93.1   1.13311  0.04   
  5    -3   2    391.7224   416.9413   142.1   1.13306  0.27   
  6    -1   2    36.4047    39.3169    -20.5   1.13277  0.03   
  3    1    9    37.2924    41.1527    -107.2  1.13231  0.03   
  7    4    2    108.5908   119.3126   -77.5   1.13212  0.08   
  3    0    9    49.0121    52.4578    -133.6  1.13160  0.03   
  4    -3   7    113.4672   117.4354   97.1    1.13129  0.09   
  2    7    5    26.6691    26.5367    -164.6  1.13024  0.02   
  1    -7   4    4.2561     4.3525     162.0   1.12972  0.00   
  7    3    2    16.8420    16.3893    44.1    1.12926  0.01   
  6    0    0    101.0028   99.1606    -26.4   1.12832  0.07   
  6    1    7    76.1766    76.8270    112.7   1.12827  0.05   
  1    5    -7   8.4737     8.0927     36.2    1.12820  0.01   
  5    0    8    151.8179   153.2066   -124.0  1.12761  0.11   
  1    -7   -1   13.1769    13.3667    -167.0  1.12705  0.01   
  0    7    -5   28.9812    29.4809    18.1    1.12649  0.02   
  6    4    7    422.9310   436.6138   -159.6  1.12645  0.26   
  3    -5   -1   205.5833   211.4823   170.0   1.12642  0.13   
  0    7    3    55.3955    57.8064    -99.9   1.12607  0.03   
  5    7    -2   25.2913    26.6485    -156.0  1.12557  0.02   
  1    3    8    1.9069     1.9459     107.1   1.12518  0.00   
  5    8    3    21.7686    22.7038    -22.7   1.12494  0.01   
  5    8    0    32.7992    34.2668    -28.8   1.12475  0.02   
  2    -1   9    16.7968    17.5508    28.0    1.12472  0.01   
  7    5    3    60.5423    63.2165    130.3   1.12467  0.04   
  6    -1   5    27.9974    28.5006    19.9    1.12430  0.02   
  3    -3   8    1.5961     1.6408     109.7   1.12414  0.00   
  4    -3   -2   161.1779   168.3093   -3.7    1.12402  0.10   
  2    1    9    254.3106   262.6686   -68.4   1.12402  0.17   
  1    8    2    26.2881    27.2683    47.4    1.12377  0.02   
  6    1    -1   236.5929   246.2030   24.7    1.12352  0.18   
  7    2    3    13.6557    14.1418    -19.6   1.12307  0.01   
  7    2    4    2.7523     2.8182     -175.8  1.12187  0.00   
  6    6    -1   36.7951    38.1253    139.2   1.12140  0.03   
  4    8    -2   80.4635    83.0162    -52.3   1.12123  0.06   
  2    7    -5   5.2199     5.3709     11.9    1.12118  0.00   
  6    7    4    73.5757    75.5505    3.5     1.12066  0.05   
  0    8    -1   2.8607     2.8438     76.6    1.12038  0.00   
  3    -3   -4   173.8541   174.6055   148.8   1.12030  0.11   
  4    -2   8    55.1908    54.6621    -49.1   1.11980  0.04   
  5    6    -3   92.0847    93.1963    -24.7   1.11978  0.07   
  3    8    -3   22.3820    22.3607    93.3    1.11946  0.02   
  5    -1   -2   3.6281     3.6019     -51.2   1.11923  0.00   
  1    -4   8    361.2820   361.8556   2.0     1.11910  0.28   
  7    3    5    1.3223     1.2940     19.3    1.11884  0.00   
  4    8    4    39.7093    39.2475    24.5    1.11877  0.02   
  4    -1   -4   23.2348    22.5124    96.2    1.11866  0.02   
  2    4    -7   207.6920   199.4774   7.9     1.11816  0.16   
  2    0    -7   0.2128     0.2042     136.1   1.11814  0.00   
  7    5    2    11.3358    10.3330    88.9    1.11691  0.01   
  7    5    4    213.9559   194.9766   -150.4  1.11673  0.14   
  1    2    -8   1.0689     0.9903     -71.1   1.11663  0.00   
  2    6    -6   6.4006     5.6826     151.5   1.11642  0.01   
  1    1    -8   73.5951    67.4752    128.4   1.11543  0.05   
  2    4    8    110.0160   98.6366    83.0    1.11511  0.07   
  3    2    9    11.8529    10.3212    119.3   1.11504  0.01   
  7    4    5    121.3235   105.1652   90.6    1.11490  0.08   
  0    8    -2   60.9140    55.8077    -61.5   1.11488  0.04   
  4    1    -5   36.7625    33.5648    -107.8  1.11465  0.03   
  3    8    4    36.1102    29.5884    167.2   1.11333  0.02   
  5    -3   5    191.2336   177.5995   -11.0   1.11316  0.14   
  3    -1   9    35.9210    28.4875    122.9   1.11299  0.03   
  5    4    8    27.2109    22.5975    -108.2  1.11209  0.02   
  6    4    -2   3.7846     3.4331     27.4    1.11135  0.00   
  0    8    0    22.2309    21.4215    -129.2  1.11037  0.01   
  3    0    -6   156.2572   150.9137   39.4    1.11030  0.11   
  4    1    9    13.2787    13.9153    -54.0   1.10972  0.01   
  6    7    0    49.0861    53.0941    114.2   1.10969  0.03   
  6    3    -2   60.5809    61.2183    117.9   1.10957  0.05   
  7    2    2    57.5002    62.4714    48.3    1.10874  0.04   
  5    -3   1    112.9233   118.9291   -0.2    1.10824  0.07   
  3    -4   -3   432.9687   487.2967   -148.0  1.10817  0.25   
  5    -2   -1   84.8298    96.5935    14.0    1.10810  0.06   
  0    5    6    49.9171    52.3785    11.9    1.10796  0.03   
  0    4    -8   146.2860   180.1518   -145.9  1.10789  0.11   
  2    -5   7    6.2175     6.3554     -20.7   1.10778  0.00   
  4    6    7    37.3510    41.8547    -139.5  1.10726  0.02   
  0    2    8    59.9916    60.9742    115.1   1.10688  0.04   
  7    4    1    166.0515   186.4924   -105.1  1.10650  0.12   
  1    -1   9    95.8208    101.0403   -23.0   1.10606  0.07   
  3    -5   6    26.7536    26.8712    145.8   1.10546  0.02   
  7    2    5    1.0651     1.0896     -94.1   1.10529  0.00   
  4    5    -5   113.9932   116.8172   -68.9   1.10526  0.09   
  4    -4   6    70.9014    70.9708    -136.6  1.10477  0.05   
  1    0    9    31.6555    31.9473    167.2   1.10473  0.02   
  3    5    -6   54.1085    54.1042    121.8   1.10449  0.04   
  6    -1   1    8.3908     8.3380     -70.6   1.10429  0.01   
  3    -2   -5   1.7236     1.7183     112.5   1.10398  0.00   
  4    2    9    15.3841    14.6788    55.4    1.10281  0.01   
  6    6    6    34.8501    33.2192    139.6   1.10215  0.02   
  5    0    -3   129.1394   125.1689   15.1    1.10201  0.09   
  7    3    1    115.5204   109.7638   -0.8    1.10168  0.08   
  5    3    -4   1.8701     1.8210     -113.7  1.10156  0.00   
  1    3    -8   40.0680    38.5423    -64.3   1.10055  0.03   
  5    -2   7    64.6598    63.6495    87.6    1.10054  0.05   
  2    -4   8    106.0800   102.0368   75.3    1.10038  0.08   
  4    7    6    37.0134    34.8093    150.0   1.10029  0.02   
  4    0    9    86.1023    80.8811    -141.7  1.09952  0.06   
  1    -5   -5   34.0104    33.0017    136.8   1.09924  0.02   
  2    -2   9    216.7646   199.2571   -75.4   1.09893  0.16   
  5    4    -4   52.6800    52.5082    -47.1   1.09813  0.04   
  2    2    9    5.1557     5.1870     -176.4  1.09763  0.00   
  3    6    7    214.2592   218.6251   -54.4   1.09721  0.12   
  1    -4   -6   40.3284    40.8631    -106.6  1.09712  0.02   
  1    0    -8   434.3951   439.1144   124.2   1.09711  0.29   
  0    6    5    31.5022    32.5372    22.6    1.09682  0.02   
  6    5    -2   281.0956   294.3316   -35.0   1.09606  0.21   
  0    8    -3   32.2878    33.3015    -107.8  1.09452  0.02   
  5    8    4    3.2579     3.4579     84.9    1.09450  0.00   
  7    5    1    197.3501   210.1980   -95.7   1.09438  0.14   
  5    8    -1   64.7322    68.8862    -169.4  1.09422  0.04   
  6    0    7    95.1225    98.7090    -105.2  1.09410  0.06   
  7    5    5    38.8259    40.9951    -31.4   1.09403  0.02   
  1    6    6    166.9585   174.0214   128.7   1.09166  0.09   
  0    4    7    34.5390    35.9949    -83.7   1.09157  0.02   
  6    5    7    133.1197   138.1094   29.1    1.09133  0.08   
  6    -1   6    176.9728   184.2494   -33.3   1.09130  0.12   
  6    2    -2   70.6980    73.8412    -43.0   1.09096  0.05   
  7    6    3    3.1444     3.2975     60.8    1.09075  0.00   
  3    9    0    154.2637   161.3528   -30.3   1.09058  0.10   
  1    -2   9    2.0418     2.1403     -79.5   1.09058  0.00   
  3    -6   2    60.2519    62.9489    -78.3   1.08941  0.04   
  7    1    4    36.5748    38.3881    34.3    1.08929  0.02   
  2    8    -4   102.9598   108.2290   -79.9   1.08928  0.07   
  1    8    -4   115.1481   120.6999   -173.1  1.08901  0.08   
  3    7    6    6.3933     6.7554     115.6   1.08892  0.00   
  3    -6   3    22.4037    23.3986    101.4   1.08869  0.01   
  2    -6   -2   1.9042     2.0167     -50.3   1.08869  0.00   
  1    5    7    9.0310     9.4895     -146.7  1.08854  0.00   
  5    6    7    91.7187    97.5713    51.1    1.08833  0.05   
  7    1    3    13.1327    13.8516    -49.4   1.08831  0.01   
  5    2    -4   9.2087     9.6630     84.9    1.08831  0.01   
  5    -1   8    12.5650    13.1911    -12.0   1.08831  0.01   
  3    9    1    31.2994    33.0638    123.8   1.08770  0.02   
  4    5    8    31.4972    33.3674    -41.9   1.08687  0.02   
  1    1    9    116.6878   122.5329   165.5   1.08676  0.07   
  0    8    1    83.1496    87.2939    -72.0   1.08603  0.05   
  6    7    5    17.9132    18.6885    105.9   1.08587  0.01   
  7    6    2    57.1824    59.0202    126.5   1.08571  0.04   
  7    3    6    7.3127     7.6631     -75.5   1.08568  0.00   
  4    -4   -1   45.7010    47.2703    95.9    1.08491  0.03   
  1    -7   5    209.2903   219.4449   83.6    1.08481  0.15   
  4    7    -4   94.6841    101.7321   24.3    1.08328  0.07   
  5    7    6    38.5270    41.4122    100.7   1.08317  0.02   
  3    3    9    49.1097    52.6316    84.9    1.08210  0.03   
  1    -7   -2   60.3601    65.5255    149.8   1.08149  0.03   
  7    6    4    127.5529   140.1344   -22.4   1.08147  0.08   
  7    2    1    22.7031    24.3081    7.7     1.08058  0.02   
  7    4    6    43.5519    45.9275    -57.6   1.08006  0.03   
  4    3    9    96.6924    101.2380   -131.4  1.07972  0.06   
  2    -6   6    5.1975     5.4224     155.8   1.07961  0.00   
  2    8    4    17.5217    18.2167    -78.1   1.07944  0.01   
  3    9    -1   21.8964    22.8042    -151.6  1.07917  0.01   
  4    9    1    73.2786    76.0149    -176.7  1.07909  0.04   
  2    -7   2    37.3358    38.8730    109.3   1.07901  0.02   
  3    -2   9    24.8187    25.6202    -13.1   1.07899  0.02   
  2    9    0    1.5414     1.6039     95.7    1.07891  0.00   
  3    5    8    68.3561    70.8858    87.9    1.07882  0.04   
  4    -5   3    40.5909    42.1921    -86.2   1.07868  0.03   
  5    5    -4   56.2447    58.1792    78.2    1.07848  0.04   
  5    -3   6    34.5476    35.7558    -149.3  1.07768  0.02   
  1    8    3    99.7492    101.6616   78.8    1.07744  0.05   
  2    5    -7   19.1716    19.9164    96.4    1.07634  0.01   
  2    -1   -7   149.2116   153.7794   146.5   1.07631  0.09   
  7    1    5    1.9892     2.0633     147.2   1.07608  0.00   
  3    -6   1    12.7547    13.1961    42.2    1.07595  0.01   
  6    2    8    21.7312    22.7411    -44.0   1.07591  0.01   
  2    -4   -5   45.4513    47.3690    -92.0   1.07544  0.02   
  3    7    -5   3.5766     3.9232     -111.8  1.07538  0.00   
  4    0    -5   9.4695     9.7470     158.8   1.07533  0.01   
  7    2    6    13.6973    14.2602    54.5    1.07527  0.01   
  2    9    -1   18.4921    19.1647    -137.7  1.07515  0.01   
  1    -6   -4   39.2593    42.7091    118.2   1.07479  0.02   
  4    9    0    29.0288    30.7817    54.0    1.07449  0.02   
  4    -5   2    36.9881    37.5875    98.9    1.07399  0.02   
  3    -6   4    310.5932   313.8858   -177.6  1.07388  0.20   
  6    0    -1   137.4186   144.8253   -101.0  1.07357  0.09   
  4    -1   9    15.2430    15.8596    165.4   1.07356  0.01   
  6    3    8    189.0392   197.2744   -84.3   1.07340  0.11   
  7    1    2    7.8993     8.1213     -92.8   1.07328  0.01   
  2    -7   3    106.9341   106.7833   -7.3    1.07294  0.07   
  0    6    -7   81.2367    81.5908    -23.0   1.07288  0.06   
  6    8    2    14.9659    12.9182    -72.6   1.07143  0.01   
  2    -7   1    19.7361    18.8779    57.1    1.07120  0.01   
  5    -3   0    197.7357   174.2623   -120.7  1.07100  0.12   
  6    7    -1   24.3767    18.9530    -57.3   1.07098  0.02   
  3    9    2    23.0006    20.3910    164.1   1.07087  0.01   


_reflns_number_total  1162
_reflns_limit_h_min  0
_reflns_limit_h_max  7
_reflns_limit_k_min  -7
_reflns_limit_k_max  9
_reflns_limit_l_min  -8
_reflns_limit_l_max  9
_reflns_d_resolution_low    9.465
_reflns_d_resolution_high   1.071

# POWDER DATA TABLE
_pd_meas_2theta_range_min  -9.01670
_pd_meas_2theta_range_max  75.03830
_pd_meas_2theta_range_inc  0.00250
_pd_proc_2theta_range_min  -9.00844
_pd_proc_2theta_range_max  75.04656
_pd_proc_2theta_range_inc  0.00250
_pd_proc_number_of_points  33623

loop_
   _pd_meas_intensity_total
   _pd_calc_intensity_total
   _pd_proc_intensity_bkg_calc
   _pd_proc_ls_weight
  24.03        0            0           0         
  25.365       0            0           0         
  24.688       0            0           0         
  22.107       0            0           0         
  28.761       0            0           0         
  28.928       0            0           0         
  22.997       0            0           0         
  21.71        0            0           0         
  24.874       0            0           0         
  31.78        0            0           0         
  24.569       0            0           0         
  27.112       0            0           0         
  37.821       0            0           0         
  33.079       0            0           0         
  25.937       0            0           0         
  17.298       0            0           0         
  21.98        0            0           0         
  26.243       0            0           0         
  29.799       0            0           0         
  26.491       0            0           0         
  24.775       0            0           0         
  25.121       0            0           0         
  38.195       0            0           0         
  41.304       0            0           0         
  36.727       0            0           0         
  33.39        0            0           0         
  30.42        0            0           0         
  27.685       0            0           0         
  24.457       0            0           0         
  24.192       0            0           0         
  25.727       0            0           0         
  23.215       0            0           0         
  24.4         0            0           0         
  27.445       0            0           0         
  22.993       0            0           0         
  23.431       0            0           0         
  26.391       0            0           0         
  21.939       0            0           0         
  22.228       0            0           0         
  25.834       0            0           0         
  31.066       0            0           0         
  33.798       0            0           0         
  34.275       0            0           0         
  29.654       0            0           0         
  26.41        0            0           0         
  24.919       0            0           0         
  29.866       0            0           0         
  28.238       0            0           0         
  24.374       0            0           0         
  31.486       0            0           0         
  34.468       0            0           0         
  34.909       0            0           0         
  34.266       0            0           0         
  33.911       0            0           0         
  33.096       0            0           0         
  28.722       0            0           0         
  28.776       0            0           0         
  30.29        0            0           0         
  26.94        0            0           0         
  23.773       0            0           0         
  21.612       0            0           0         
  24.07        0            0           0         
  23.821       0            0           0         
  23.647       0            0           0         
  30.247       0            0           0         
  35.097       0            0           0         
  36.878       0            0           0         
  28.547       0            0           0         
  25.391       0            0           0         
  26.379       0            0           0         
  34.935       0            0           0         
  33.807       0            0           0         
  30.451       0            0           0         
  35.439       0            0           0         
  35.615       0            0           0         
  32.124       0            0           0         
  22.368       0            0           0         
  23.706       0            0           0         
  28.91        0            0           0         
  31.661       0            0           0         
  28.238       0            0           0         
  25.126       0            0           0         
  31.587       0            0           0         
  28.491       0            0           0         
  24.059       0            0           0         
  27.195       0            0           0         
  27.742       0            0           0         
  26.28        0            0           0         
  21.392       0            0           0         
  27.468       0            0           0         
  32.471       0            0           0         
  22.621       0            0           0         
  28.203       0            0           0         
  36.407       0            0           0         
  37.328       0            0           0         
  34.205       0            0           0         
  30.808       0            0           0         
  30.234       0            0           0         
  30.466       0            0           0         
  30.535       0            0           0         
  29.516       0            0           0         
  26.999       0            0           0         
  27.159       0            0           0         
  35.327       0            0           0         
  33.031       0            0           0         
  29.171       0            0           0         
  28.575       0            0           0         
  29.55        0            0           0         
  29.21        0            0           0         
  24.768       0            0           0         
  26.101       0            0           0         
  27.981       0            0           0         
  27.821       0            0           0         
  27.552       0            0           0         
  27.775       0            0           0         
  29.134       0            0           0         
  31.023       0            0           0         
  30.854       0            0           0         
  26.079       0            0           0         
  25.192       0            0           0         
  25.327       0            0           0         
  25.866       0            0           0         
  28.648       0            0           0         
  31.545       0            0           0         
  33.787       0            0           0         
  31.758       0            0           0         
  29.545       0            0           0         
  28.505       0            0           0         
  27.803       0            0           0         
  28.273       0            0           0         
  30.773       0            0           0         
  31.295       0            0           0         
  29.822       0            0           0         
  25.411       0            0           0         
  25.552       0            0           0         
  27.826       0            0           0         
  32.532       0            0           0         
  29.968       0            0           0         
  28.472       0            0           0         
  30.444       0            0           0         
  32.403       0            0           0         
  32.4         0            0           0         
  29.29        0            0           0         
  31.211       0            0           0         
  31.824       0            0           0         
  29.491       0            0           0         
  29.669       0            0           0         
  29.92        0            0           0         
  29.862       0            0           0         
  29.919       0            0           0         
  29.659       0            0           0         
  28.926       0            0           0         
  28.097       0            0           0         
  27.679       0            0           0         
  27.842       0            0           0         
  31.555       0            0           0         
  31.765       0            0           0         
  26.9         0            0           0         
  24.007       0            0           0         
  24.823       0            0           0         
  30.247       0            0           0         
  27.64        0            0           0         
  26.367       0            0           0         
  27.401       0            0           0         
  28.961       0            0           0         
  28.565       0            0           0         
  25.769       0            0           0         
  29.103       0            0           0         
  31.355       0            0           0         
  32.015       0            0           0         
  31.641       0            0           0         
  32.689       0            0           0         
  35.387       0            0           0         
  32.735       0            0           0         
  31.862       0            0           0         
  33.1         0            0           0         
  31.301       0            0           0         
  31.853       0            0           0         
  34.959       0            0           0         
  37.948       0            0           0         
  37.495       0            0           0         
  33.517       0            0           0         
  30.287       0            0           0         
  28.032       0            0           0         
  26.756       0            0           0         
  27.699       0            0           0         
  28.522       0            0           0         
  29.197       0            0           0         
  27.616       0            0           0         
  27.134       0            0           0         
  27.745       0            0           0         
  31.382       0            0           0         
  29.537       0            0           0         
  23.076       0            0           0         
  26.462       0            0           0         
  27.003       0            0           0         
  25.126       0            0           0         
  24.623       0            0           0         
  24.539       0            0           0         
  24.925       0            0           0         
  27.692       0            0           0         
  30.228       0            0           0         
  32.404       0            0           0         
  31.668       0            0           0         
  31.2         0            0           0         
  31.001       0            0           0         
  31.638       0            0           0         
  31.676       0            0           0         
  31.207       0            0           0         
  30.05        0            0           0         
  28.281       0            0           0         
  26.43        0            0           0         
  28.817       0            0           0         
  29.332       0            0           0         
  28.544       0            0           0         
  28.057       0            0           0         
  28.609       0            0           0         
  29.894       0            0           0         
  31.349       0            0           0         
  32.274       0            0           0         
  32.645       0            0           0         
  31.287       0            0           0         
  29.681       0            0           0         
  28.103       0            0           0         
  27.99        0            0           0         
  28.83        0            0           0         
  29.64        0            0           0         
  25.959       0            0           0         
  25.191       0            0           0         
  26.022       0            0           0         
  25.876       0            0           0         
  25.736       0            0           0         
  25.999       0            0           0         
  28.771       0            0           0         
  28.946       0            0           0         
  28.022       0            0           0         
  29.143       0            0           0         
  28.48        0            0           0         
  27.596       0            0           0         
  30.759       0            0           0         
  31.326       0            0           0         
  30.832       0            0           0         
  31.8         0            0           0         
  31.184       0            0           0         
  29.714       0            0           0         
  27.947       0            0           0         
  27.373       0            0           0         
  27.331       0            0           0         
  27.087       0            0           0         
  27.619       0            0           0         
  28.63        0            0           0         
  30.155       0            0           0         
  30.36        0            0           0         
  29.955       0            0           0         
  29.462       0            0           0         
  29.698       0            0           0         
  29.899       0            0           0         
  28.732       0            0           0         
  27.955       0            0           0         
  27.917       0            0           0         
  30.032       0            0           0         
  31.943       0            0           0         
  33.48        0            0           0         
  33.983       0            0           0         
  32.431       0            0           0         
  30.57        0            0           0         
  30.311       0            0           0         
  30.241       0            0           0         
  29.755       0            0           0         
  27.705       0            0           0         
  27.955       0            0           0         
  29.144       0            0           0         
  30.744       0            0           0         
  32.644       0            0           0         
  33.402       0            0           0         
  30.484       0            0           0         
  29.555       0            0           0         
  30.085       0            0           0         
  32.941       0            0           0         
  33.417       0            0           0         
  32.242       0            0           0         
  28.574       0            0           0         
  27.35        0            0           0         
  27.051       0            0           0         
  27.293       0            0           0         
  28.454       0            0           0         
  30.044       0            0           0         
  32.066       0            0           0         
  31.672       0            0           0         
  30.068       0            0           0         
  27.103       0            0           0         
  25.807       0            0           0         
  26.288       0            0           0         
  29.896       0            0           0         
  30.229       0            0           0         
  29.694       0            0           0         
  28.976       0            0           0         
  30.453       0            0           0         
  31.692       0            0           0         
  31.358       0            0           0         
  31.29        0            0           0         
  30.288       0            0           0         
  27.246       0            0           0         
  26.062       0            0           0         
  25.801       0            0           0         
  26.622       0            0           0         
  29.179       0            0           0         
  31.847       0            0           0         
  34.09        0            0           0         
  34.737       0            0           0         
  33.65        0            0           0         
  29.895       0            0           0         
  29.609       0            0           0         
  30.7         0            0           0         
  33.201       0            0           0         
  34.145       0            0           0         
  33.185       0            0           0         
  29.377       0            0           0         
  29.005       0            0           0         
  29.297       0            0           0         
  29.858       0            0           0         
  27.814       0            0           0         
  27.681       0            0           0         
  31.175       0            0           0         
  31.358       0            0           0         
  30.667       0            0           0         
  29.266       0            0           0         
  28.903       0            0           0         
  28.129       0            0           0         
  26.562       0            0           0         
  24.7         0            0           0         
  24.277       0            0           0         
  25.974       0            0           0         
  29.051       0            0           0         
  30.943       0            0           0         
  30.996       0            0           0         
  30.92        0            0           0         
  31.407       0            0           0         
  32.668       0            0           0         
  31.853       0            0           0         
  30.463       0            0           0         
  28.527       0            0           0         
  27.806       0            0           0         
  28.3         0            0           0         
  30.227       0            0           0         
  30.738       0            0           0         
  30.388       0            0           0         
  29.085       0            0           0         
  30.625       0            0           0         
  31.954       0            0           0         
  32.874       0            0           0         
  32.758       0            0           0         
  32.322       0            0           0         
  31.566       0            0           0         
  31.141       0            0           0         
  31.963       0            0           0         
  34.152       0            0           0         
  33.067       0            0           0         
  32.194       0            0           0         
  31.621       0            0           0         
  29.658       0            0           0         
  28.946       0            0           0         
  29.549       0            0           0         
  28.836       0            0           0         
  28.302       0            0           0         
  27.975       0            0           0         
  32.729       0            0           0         
  34.073       0            0           0         
  32.121       0            0           0         
  30.513       0            0           0         
  30.719       0            0           0         
  32.564       0            0           0         
  31.501       0            0           0         
  30.462       0            0           0         
  29.508       0            0           0         
  30.779       0            0           0         
  32.366       0            0           0         
  34.186       0            0           0         
  34.871       0            0           0         
  33.608       0            0           0         
  30.86        0            0           0         
  31.692       0            0           0         
  31.955       0            0           0         
  31.591       0            0           0         
  28.398       0            0           0         
  27.542       0            0           0         
  28.481       0            0           0         
  28.508       0            0           0         
  28.757       0            0           0         
  29.03        0            0           0         
  27.351       0            0           0         
  27.495       0            0           0         
  29.028       0            0           0         
  30.961       0            0           0         
  31.46        0            0           0         
  30.916       0            0           0         
  30.245       0            0           0         
  30.399       0            0           0         
  31.178       0            0           0         
  32.459       0            0           0         
  32.326       0            0           0         
  31.256       0            0           0         
  30.302       0            0           0         
  30.145       0            0           0         
  30.508       0            0           0         
  30.91        0            0           0         
  31.813       0            0           0         
  32.861       0            0           0         
  32.665       0            0           0         
  31.309       0            0           0         
  29.487       0            0           0         
  29.266       0            0           0         
  29.907       0            0           0         
  30.949       0            0           0         
  31.345       0            0           0         
  30.717       0            0           0         
  29.828       0            0           0         
  30.814       0            0           0         
  30.804       0            0           0         
  30.274       0            0           0         
  29.858       0            0           0         
  30.191       0            0           0         
  30.844       0            0           0         
  31.115       0            0           0         
  30.946       0            0           0         
  30.808       0            0           0         
  31.916       0            0           0         
  31.42        0            0           0         
  30.551       0            0           0         
  31.57        0            0           0         
  30.755       0            0           0         
  29.154       0            0           0         
  27.879       0            0           0         
  27.783       0            0           0         
  28.029       0            0           0         
  27.476       0            0           0         
  28.207       0            0           0         
  29.558       0            0           0         
  31.161       0            0           0         
  30.627       0            0           0         
  29.21        0            0           0         
  27.832       0            0           0         
  28.562       0            0           0         
  29.781       0            0           0         
  29.724       0            0           0         
  29.387       0            0           0         
  28.876       0            0           0         
  28.143       0            0           0         
  29.519       0            0           0         
  31.282       0            0           0         
  31.768       0            0           0         
  32.523       0            0           0         
  33.138       0            0           0         
  33.015       0            0           0         
  32.447       0            0           0         
  31.932       0            0           0         
  32.022       0            0           0         
  31.504       0            0           0         
  30.931       0            0           0         
  30.771       0            0           0         
  30.551       0            0           0         
  30.655       0            0           0         
  31.696       0            0           0         
  31.7         0            0           0         
  31.663       0            0           0         
  32.323       0            0           0         
  31.67        0            0           0         
  31.077       0            0           0         
  31.574       0            0           0         
  31.463       0            0           0         
  31.055       0            0           0         
  30.326       0            0           0         
  29.36        0            0           0         
  29.22        0            0           0         
  31.144       0            0           0         
  31.323       0            0           0         
  31.395       0            0           0         
  32.18        0            0           0         
  33.757       0            0           0         
  34.422       0            0           0         
  32.727       0            0           0         
  31.975       0            0           0         
  31.633       0            0           0         
  31.714       0            0           0         
  32.37        0            0           0         
  32.702       0            0           0         
  32.151       0            0           0         
  31.539       0            0           0         
  30.261       0            0           0         
  27.717       0            0           0         
  29.439       0            0           0         
  30.897       0            0           0         
  30.412       0            0           0         
  29.511       0            0           0         
  28.815       0            0           0         
  28.614       0            0           0         
  29.021       0            0           0         
  29.698       0            0           0         
  30.671       0            0           0         
  29.567       0            0           0         
  29.419       0            0           0         
  31.388       0            0           0         
  32.959       0            0           0         
  33.399       0            0           0         
  32.102       0            0           0         
  31.619       0            0           0         
  31.267       0            0           0         
  30.957       0            0           0         
  31.028       0            0           0         
  31.09        0            0           0         
  31.067       0            0           0         
  31.19        0            0           0         
  31.544       0            0           0         
  32.211       0            0           0         
  31.429       0            0           0         
  30.44        0            0           0         
  29.356       0            0           0         
  30.925       0            0           0         
  32.341       0            0           0         
  33.232       0            0           0         
  33.421       0            0           0         
  33.503       0            0           0         
  33.519       0            0           0         
  33.602       0            0           0         
  33.032       0            0           0         
  31.623       0            0           0         
  31.158       0            0           0         
  31.119       0            0           0         
  31.534       0            0           0         
  31.979       0            0           0         
  31.321       0            0           0         
  29.349       0            0           0         
  30.337       0            0           0         
  30.539       0            0           0         
  29.697       0            0           0         
  30.187       0            0           0         
  30.328       0            0           0         
  30.031       0            0           0         
  29.947       0            0           0         
  31.704       0            0           0         
  35.441       0            0           0         
  33.932       0            0           0         
  33.348       0            0           0         
  33.809       0            0           0         
  30.898       0            0           0         
  29.525       0            0           0         
  29.73        0            0           0         
  31.638       0            0           0         
  32.775       0            0           0         
  33.143       0            0           0         
  31.923       0            0           0         
  31.239       0            0           0         
  31.061       0            0           0         
  30.777       0            0           0         
  30.689       0            0           0         
  30.807       0            0           0         
  31.895       0            0           0         
  32.923       0            0           0         
  33.854       0            0           0         
  33.567       0            0           0         
  33.155       0            0           0         
  32.694       0            0           0         
  33.484       0            0           0         
  32.992       0            0           0         
  31.466       0            0           0         
  30.459       0            0           0         
  30.854       0            0           0         
  32.201       0            0           0         
  30.834       0            0           0         
  30.655       0            0           0         
  31.512       0            0           0         
  33.993       0            0           0         
  34.566       0            0           0         
  33.615       0            0           0         
  31.521       0            0           0         
  31.502       0            0           0         
  32.765       0            0           0         
  31.614       0            0           0         
  31.226       0            0           0         
  31.486       0            0           0         
  32.853       0            0           0         
  32.825       0            0           0         
  31.824       0            0           0         
  30.58        0            0           0         
  31.674       0            0           0         
  33.871       0            0           0         
  32.601       0            0           0         
  31.807       0            0           0         
  31.363       0            0           0         
  31.28        0            0           0         
  31.509       0            0           0         
  32.01        0            0           0         
  33.085       0            0           0         
  33.227       0            0           0         
  32.723       0            0           0         
  31.589       0            0           0         
  32.066       0            0           0         
  33.27        0            0           0         
  33.331       0            0           0         
  33.039       0            0           0         
  32.59        0            0           0         
  32.34        0            0           0         
  32.334       0            0           0         
  32.435       0            0           0         
  32.421       0            0           0         
  32.76        0            0           0         
  33.239       0            0           0         
  33.513       0            0           0         
  33.306       0            0           0         
  33.038       0            0           0         
  33.597       0            0           0         
  32.874       0            0           0         
  31.696       0            0           0         
  31.198       0            0           0         
  31.777       0            0           0         
  32.549       0            0           0         
  32.062       0            0           0         
  32.294       0            0           0         
  32.717       0            0           0         
  32.634       0            0           0         
  32.842       0            0           0         
  33.02        0            0           0         
  32.614       0            0           0         
  33.503       0            0           0         
  34.618       0            0           0         
  34.646       0            0           0         
  33.884       0            0           0         
  33.066       0            0           0         
  33.121       0            0           0         
  31.699       0            0           0         
  30.51        0            0           0         
  31.914       0            0           0         
  31.198       0            0           0         
  30.105       0            0           0         
  30.22        0            0           0         
  29.81        0            0           0         
  29.593       0            0           0         
  30.501       0            0           0         
  32.096       0            0           0         
  33.089       0            0           0         
  31.69        0            0           0         
  31.635       0            0           0         
  31.486       0            0           0         
  29.908       0            0           0         
  30.912       0            0           0         
  32.034       0            0           0         
  31.408       0            0           0         
  31.985       0            0           0         
  32.407       0            0           0         
  31.557       0            0           0         
  31.76        0            0           0         
  31.884       0            0           0         
  31.109       0            0           0         
  31.173       0            0           0         
  31.417       0            0           0         
  31.569       0            0           0         
  31.552       0            0           0         
  31.447       0            0           0         
  31.239       0            0           0         
  32.019       0            0           0         
  33.193       0            0           0         
  34.721       0            0           0         
  33.239       0            0           0         
  32.255       0            0           0         
  33.716       0            0           0         
  34.887       0            0           0         
  35.781       0            0           0         
  36.237       0            0           0         
  36.53        0            0           0         
  35.816       0            0           0         
  33.207       0            0           0         
  33.15        0            0           0         
  33.455       0            0           0         
  33.553       0            0           0         
  33.747       0            0           0         
  34.271       0            0           0         
  35.36        0            0           0         
  34.299       0            0           0         
  33.128       0            0           0         
  32.377       0            0           0         
  32.621       0            0           0         
  33.249       0            0           0         
  34.27        0            0           0         
  33.199       0            0           0         
  31.983       0            0           0         
  31.011       0            0           0         
  32.707       0            0           0         
  33.445       0            0           0         
  32.124       0            0           0         
  31.398       0            0           0         
  30.974       0            0           0         
  30.899       0            0           0         
  31.695       0            0           0         
  32.405       0            0           0         
  32.847       0            0           0         
  32.793       0            0           0         
  32.455       0            0           0         
  31.787       0            0           0         
  30.639       0            0           0         
  29.815       0            0           0         
  29.497       0            0           0         
  33           0            0           0         
  35.139       0            0           0         
  35.061       0            0           0         
  32.369       0            0           0         
  30.934       0            0           0         
  31.351       0            0           0         
  34.295       0            0           0         
  35.815       0            0           0         
  35.373       0            0           0         
  32.863       0            0           0         
  31.781       0            0           0         
  32.544       0            0           0         
  33.239       0            0           0         
  33.726       0            0           0         
  33.977       0            0           0         
  33.887       0            0           0         
  33.956       0            0           0         
  34.218       0            0           0         
  34.034       0            0           0         
  33.458       0            0           0         
  32.467       0            0           0         
  34.196       0            0           0         
  34.682       0            0           0         
  33.81        0            0           0         
  33.304       0            0           0         
  32.736       0            0           0         
  32.103       0            0           0         
  30.878       0            0           0         
  30.844       0            0           0         
  31.982       0            0           0         
  32.941       0            0           0         
  33.206       0            0           0         
  32.817       0            0           0         
  32.845       0            0           0         
  33.358       0            0           0         
  34.236       0            0           0         
  31.725       0            0           0         
  32.114       0            0           0         
  34.913       0            0           0         
  32.403       0            0           0         
  32.106       0            0           0         
  33.683       0            0           0         
  34.412       0            0           0         
  34.256       0            0           0         
  33.376       0            0           0         
  32.806       0            0           0         
  33.554       0            0           0         
  35.239       0            0           0         
  34.826       0            0           0         
  34.807       0            0           0         
  35.035       0            0           0         
  34.403       0            0           0         
  34.495       0            0           0         
  35.003       0            0           0         
  33.832       0            0           0         
  33.668       0            0           0         
  34.135       0            0           0         
  33.431       0            0           0         
  31.598       0            0           0         
  29.46        0            0           0         
  32.294       0            0           0         
  34.341       0            0           0         
  35.421       0            0           0         
  32.562       0            0           0         
  32.31        0            0           0         
  33.324       0            0           0         
  30.536       0            0           0         
  30.003       0            0           0         
  31.03        0            0           0         
  33.014       0            0           0         
  34.338       0            0           0         
  34.929       0            0           0         
  33.185       0            0           0         
  32.522       0            0           0         
  32.341       0            0           0         
  31.11        0            0           0         
  30.014       0            0           0         
  29.601       0            0           0         
  32.916       0            0           0         
  33.909       0            0           0         
  33.534       0            0           0         
  32.689       0            0           0         
  33.439       0            0           0         
  34.82        0            0           0         
  34.998       0            0           0         
  34.92        0            0           0         
  34.746       0            0           0         
  34.757       0            0           0         
  33.874       0            0           0         
  32.597       0            0           0         
  31.557       0            0           0         
  31.617       0            0           0         
  32.038       0            0           0         
  31.71        0            0           0         
  31.436       0            0           0         
  31.484       0            0           0         
  32.812       0            0           0         
  34.016       0            0           0         
  34.947       0            0           0         
  34.996       0            0           0         
  33.678       0            0           0         
  32.238       0            0           0         
  32.575       0            0           0         
  35.387       0            0           0         
  38.003       0            0           0         
  36.164       0            0           0         
  33.572       0            0           0         
  31.553       0            0           0         
  32.591       0            0           0         
  33.206       0            0           0         
  33.761       0            0           0         
  34.651       0            0           0         
  36.043       0            0           0         
  37.103       0            0           0         
  36.517       0            0           0         
  36.633       0            0           0         
  36.335       0            0           0         
  34.023       0            0           0         
  33.47        0            0           0         
  33.616       0            0           0         
  34.094       0            0           0         
  34.845       0            0           0         
  34.822       0            0           0         
  32.386       0            0           0         
  32.286       0            0           0         
  32.66        0            0           0         
  32.402       0            0           0         
  31.517       0            0           0         
  31.482       0            0           0         
  34.11        0            0           0         
  34.418       0            0           0         
  33.761       0            0           0         
  32.304       0            0           0         
  31.307       0            0           0         
  31.554       0            0           0         
  34.472       0            0           0         
  35.275       0            0           0         
  35.41        0            0           0         
  35.229       0            0           0         
  35.055       0            0           0         
  34.557       0            0           0         
  33.342       0            0           0         
  32.757       0            0           0         
  32.239       0            0           0         
  31.565       0            0           0         
  32.428       0            0           0         
  33.368       0            0           0         
  33.797       0            0           0         
  34.256       0            0           0         
  34.734       0            0           0         
  35.238       0            0           0         
  34.797       0            0           0         
  34.038       0            0           0         
  33.015       0            0           0         
  32.251       0            0           0         
  31.619       0            0           0         
  31.144       0            0           0         
  32.292       0            0           0         
  33.616       0            0           0         
  34.776       0            0           0         
  32.717       0            0           0         
  31.287       0            0           0         
  31.777       0            0           0         
  33.75        0            0           0         
  34.281       0            0           0         
  32.088       0            0           0         
  32.207       0            0           0         
  32.86        0            0           0         
  33.87        0            0           0         
  33.4         0            0           0         
  33.141       0            0           0         
  33.482       0            0           0         
  35.949       0            0           0         
  37.105       0            0           0         
  35.961       0            0           0         
  34.573       0            0           0         
  33.581       0            0           0         
  33.191       0            0           0         
  34.086       0            0           0         
  34.245       0            0           0         
  33.223       0            0           0         
  32.145       0            0           0         
  31.462       0            0           0         
  31.313       0            0           0         
  32.21        0            0           0         
  32.106       0            0           0         
  30.608       0            0           0         
  29.749       0            0           0         
  30.022       0            0           0         
  31.663       0            0           0         
  32.283       0            0           0         
  32.445       0            0           0         
  32.12        0            0           0         
  32.08        0            0           0         
  32.298       0            0           0         
  32.801       0            0           0         
  32.498       0            0           0         
  32.21        0            0           0         
  31.972       0            0           0         
  32.701       0            0           0         
  33.348       0            0           0         
  33.876       0            0           0         
  33.759       0            0           0         
  32.937       0            0           0         
  31.379       0            0           0         
  33.755       0            0           0         
  34.952       0            0           0         
  34.895       0            0           0         
  34.729       0            0           0         
  34.204       0            0           0         
  33.33        0            0           0         
  33.538       0            0           0         
  33.602       0            0           0         
  33.533       0            0           0         
  33.861       0            0           0         
  33.805       0            0           0         
  33.393       0            0           0         
  33.145       0            0           0         
  33.434       0            0           0         
  34.199       0            0           0         
  34.721       0            0           0         
  34.011       0            0           0         
  32.356       0            0           0         
  33.887       0            0           0         
  33.869       0            0           0         
  32.632       0            0           0         
  33.104       0            0           0         
  33.489       0            0           0         
  33.772       0            0           0         
  33.551       0            0           0         
  33.299       0            0           0         
  33.189       0            0           0         
  35.533       0            0           0         
  35.678       0            0           0         
  34.221       0            0           0         
  33.733       0            0           0         
  33.412       0            0           0         
  33.352       0            0           0         
  34.899       0            0           0         
  35.952       0            0           0         
  36.502       0            0           0         
  35.496       0            0           0         
  35.048       0            0           0         
  34.872       0            0           0         
  33.658       0            0           0         
  32.23        0            0           0         
  31.062       0            0           0         
  33.331       0            0           0         
  33.817       0            0           0         
  33.42        0            0           0         
  35.1         0            0           0         
  35.087       0            0           0         
  33.894       0            0           0         
  31.771       0            0           0         
  33.146       0            0           0         
  36.099       0            0           0         
  35.546       0            0           0         
  35.348       0            0           0         
  35.463       0            0           0         
  36.259       0            0           0         
  35.613       0            0           0         
  34.318       0            0           0         
  33.939       0            0           0         
  34.558       0            0           0         
  35.444       0            0           0         
  34.83        0            0           0         
  33.461       0            0           0         
  32.015       0            0           0         
  32.194       0            0           0         
  32.46        0            0           0         
  33.088       0            0           0         
  35.266       0            0           0         
  35.49        0            0           0         
  34.964       0            0           0         
  35.331       0            0           0         
  34.487       0            0           0         
  33.775       0            0           0         
  36.092       0            0           0         
  36.025       0            0           0         
  35.062       0            0           0         
  34.801       0            0           0         
  34.845       0            0           0         
  35.176       0            0           0         
  36.114       0            0           0         
  35.024       0            0           0         
  33.535       0            0           0         
  33.681       0            0           0         
  34.394       0            0           0         
  35.439       0            0           0         
  36.867       0            0           0         
  35.359       0            0           0         
  33.253       0            0           0         
  32.917       0            0           0         
  33.372       0            0           0         
  33.92        0            0           0         
  33.83        0            0           0         
  33.531       0            0           0         
  33.31        0            0           0         
  33.558       0            0           0         
  32.566       0            0           0         
  31.803       0            0           0         
  32.951       0            0           0         
  33.597       0            0           0         
  33.904       0            0           0         
  33.706       0            0           0         
  33.662       0            0           0         
  33.81        0            0           0         
  34.351       0            0           0         
  33.908       0            0           0         
  34.076       0            0           0         
  36.588       0            0           0         
  36.714       0            0           0         
  36.073       0            0           0         
  35.187       0            0           0         
  35.349       0            0           0         
  35.655       0            0           0         
  35.636       0            0           0         
  35.007       0            0           0         
  34.48        0            0           0         
  34.546       0            0           0         
  34.833       0            0           0         
  35.033       0            0           0         
  34.925       0            0           0         
  33.989       0            0           0         
  33.429       0            0           0         
  34.077       0            0           0         
  35.072       0            0           0         
  35.465       0            0           0         
  34.465       0            0           0         
  34.078       0            0           0         
  33.703       0            0           0         
  33.102       0            0           0         
  34.036       0            0           0         
  35.337       0            0           0         
  36.777       0            0           0         
  36.394       0            0           0         
  35.666       0            0           0         
  34.907       0            0           0         
  35.039       0            0           0         
  34.708       0            0           0         
  33.287       0            0           0         
  34.323       0            0           0         
  35.543       0            0           0         
  36.41        0            0           0         
  34.971       0            0           0         
  33.948       0            0           0         
  34.174       0            0           0         
  34.79        0            0           0         
  35.66        0            0           0         
  36.853       0            0           0         
  36.23        0            0           0         
  35.195       0            0           0         
  33.873       0            0           0         
  32.559       0            0           0         
  32.23        0            0           0         
  33.372       0            0           0         
  34.469       0            0           0         
  35.432       0            0           0         
  36.205       0            0           0         
  36.098       0            0           0         
  35.488       0            0           0         
  34.294       0            0           0         
  35.126       0            0           0         
  35.635       0            0           0         
  35.472       0            0           0         
  36.442       0            0           0         
  36.349       0            0           0         
  34.755       0            0           0         
  36.171       0            0           0         
  36.41        0            0           0         
  34.912       0            0           0         
  35.31        0            0           0         
  35.848       0            0           0         
  36.422       0            0           0         
  35.092       0            0           0         
  34.122       0            0           0         
  33.684       0            0           0         
  34.493       0            0           0         
  35.092       0            0           0         
  35.396       0            0           0         
  34.341       0            0           0         
  34.195       0            0           0         
  35.1         0            0           0         
  35.696       0            0           0         
  35.921       0            0           0         
  35.756       0            0           0         
  35.367       0            0           0         
  34.714       0            0           0         
  33.789       0            0           0         
  33.635       0            0           0         
  33.734       0            0           0         
  34.087       0            0           0         
  35.641       0            0           0         
  35.944       0            0           0         
  35.047       0            0           0         
  35.387       0            0           0         
  35.802       0            0           0         
  36.271       0            0           0         
  35.98        0            0           0         
  35.862       0            0           0         
  35.847       0            0           0         
  34.001       0            0           0         
  32.71        0            0           0         
  32.011       0            0           0         
  34.097       0            0           0         
  34.8         0            0           0         
  34.382       0            0           0         
  35.08        0            0           0         
  34.773       0            0           0         
  33.7         0            0           0         
  33.704       0            0           0         
  34.074       0            0           0         
  34.755       0            0           0         
  35.715       0            0           0         
  35.835       0            0           0         
  35.317       0            0           0         
  34.889       0            0           0         
  34.644       0            0           0         
  34.661       0            0           0         
  36.189       0            0           0         
  35.867       0            0           0         
  34.254       0            0           0         
  33.048       0            0           0         
  34.009       0            0           0         
  36.158       0            0           0         
  35.237       0            0           0         
  34.6         0            0           0         
  34.352       0            0           0         
  35.845       0            0           0         
  36.767       0            0           0         
  37.223       0            0           0         
  36.907       0            0           0         
  36.66        0            0           0         
  36.522       0            0           0         
  36.869       0            0           0         
  36.581       0            0           0         
  35.994       0            0           0         
  35.998       0            0           0         
  35.89        0            0           0         
  35.641       0            0           0         
  34.914       0            0           0         
  35.255       0            0           0         
  36.018       0            0           0         
  35.705       0            0           0         
  34.129       0            0           0         
  32.623       0            0           0         
  35.339       0            0           0         
  36.236       0            0           0         
  36.044       0            0           0         
  35.151       0            0           0         
  35.05        0            0           0         
  35.288       0            0           0         
  35.211       0            0           0         
  35.149       0            0           0         
  35.246       0            0           0         
  36.049       0            0           0         
  35.698       0            0           0         
  35.029       0            0           0         
  35.351       0            0           0         
  35.485       0            0           0         
  35.271       0            0           0         
  33.955       0            0           0         
  34.711       0            0           0         
  36.095       0            0           0         
  36.396       0            0           0         
  35.515       0            0           0         
  34.356       0            0           0         
  34.009       0            0           0         
  34.276       0            0           0         
  35.256       0            0           0         
  37.91        0            0           0         
  38.008       0            0           0         
  36.954       0            0           0         
  35.333       0            0           0         
  34.074       0            0           0         
  33.38        0            0           0         
  34.094       0            0           0         
  34.097       0            0           0         
  34.172       0            0           0         
  35.268       0            0           0         
  36.499       0            0           0         
  37.081       0            0           0         
  35.583       0            0           0         
  34.629       0            0           0         
  34.267       0            0           0         
  35.097       0            0           0         
  35.225       0            0           0         
  35.529       0            0           0         
  36.916       0            0           0         
  36.917       0            0           0         
  36.452       0            0           0         
  35.842       0            0           0         
  36.089       0            0           0         
  36.404       0            0           0         
  36.275       0            0           0         
  36.08        0            0           0         
  35.974       0            0           0         
  36.13        0            0           0         
  36.056       0            0           0         
  36.359       0            0           0         
  37.682       0            0           0         
  38.055       0            0           0         
  37.868       0            0           0         
  36.945       0            0           0         
  36.201       0            0           0         
  35.576       0            0           0         
  35.117       0            0           0         
  35.838       0            0           0         
  36.452       0            0           0         
  36.304       0            0           0         
  37.254       0            0           0         
  37.678       0            0           0         
  36.592       0            0           0         
  36.452       0            0           0         
  36.468       0            0           0         
  36.424       0            0           0         
  36.979       0            0           0         
  37.841       0            0           0         
  39.073       0            0           0         
  37.512       0            0           0         
  35.764       0            0           0         
  34.545       0            0           0         
  34.783       0            0           0         
  35.062       0            0           0         
  35.007       0            0           0         
  35.891       0            0           0         
  36.234       0            0           0         
  35.438       0            0           0         
  34.509       0            0           0         
  33.817       0            0           0         
  33.536       0            0           0         
  33.696       0            0           0         
  33.8         0            0           0         
  33.727       0            0           0         
  34.612       0            0           0         
  34.894       0            0           0         
  34.095       0            0           0         
  34.876       0            0           0         
  35.401       0            0           0         
  35.306       0            0           0         
  35.271       0            0           0         
  35.377       0            0           0         
  35.675       0            0           0         
  36.441       0            0           0         
  36.698       0            0           0         
  36.205       0            0           0         
  36.221       0            0           0         
  37.192       0            0           0         
  39.369       0            0           0         
  38.93        0            0           0         
  38.235       0            0           0         
  37.445       0            0           0         
  36.304       0            0           0         
  35.935       0            0           0         
  36.543       0            0           0         
  35.371       0            0           0         
  34.814       0            0           0         
  35.095       0            0           0         
  33.824       0            0           0         
  33.914       0            0           0         
  35.647       0            0           0         
  37.137       0            0           0         
  37.41        0            0           0         
  36.335       0            0           0         
  36.724       0            0           0         
  36.558       0            0           0         
  35.756       0            0           0         
  36.707       0            0           0         
  37.655       0            0           0         
  38.573       0            0           0         
  37.096       0            0           0         
  36.456       0            0           0         
  36.678       0            0           0         
  36.997       0            0           0         
  36.619       0            0           0         
  35.572       0            0           0         
  35.863       0            0           0         
  36.164       0            0           0         
  36.444       0            0           0         
  34.938       0            0           0         
  34.547       0            0           0         
  35.191       0            0           0         
  36.415       0            0           0         
  37.054       0            0           0         
  37.144       0            0           0         
  36.365       0            0           0         
  36.69        0            0           0         
  37.799       0            0           0         
  35.251       0            0           0         
  34.27        0            0           0         
  34.545       0            0           0         
  33.974       0            0           0         
  35.575       0            0           0         
  38.678       0            0           0         
  37.981       0            0           0         
  36.229       0            0           0         
  33.958       0            0           0         
  35.835       0            0           0         
  36.776       0            0           0         
  37.157       0            0           0         
  39.296       0            0           0         
  38.797       0            0           0         
  36.51        0            0           0         
  35.599       0            0           0         
  35.658       0            0           0         
  36.324       0            0           0         
  36.266       0            0           0         
  35.83        0            0           0         
  35.131       0            0           0         
  34.378       0            0           0         
  33.688       0            0           0         
  33.227       0            0           0         
  34.302       0            0           0         
  35.534       0            0           0         
  36.646       0            0           0         
  36.089       0            0           0         
  36.08        0            0           0         
  36.381       0            0           0         
  36.506       0            0           0         
  35.593       0            0           0         
  34.366       0            0           0         
  35.078       0            0           0         
  36.135       0            0           0         
  37.086       0            0           0         
  36.197       0            0           0         
  36.353       0            0           0         
  36.833       0            0           0         
  35.892       0            0           0         
  35.961       0            0           0         
  36.524       0            0           0         
  36.876       0            0           0         
  36.616       0            0           0         
  35.921       0            0           0         
  34.604       0            0           0         
  34.662       0            0           0         
  35.436       0            0           0         
  36.397       0            0           0         
  36.458       0            0           0         
  36.506       0            0           0         
  38.406       0            0           0         
  38.069       0            0           0         
  37.059       0            0           0         
  37.521       0            0           0         
  37.67        0            0           0         
  37.65        0            0           0         
  37.51        0            0           0         
  37.057       0            0           0         
  36.667       0            0           0         
  37.023       0            0           0         
  37.096       0            0           0         
  37.106       0            0           0         
  37.31        0            0           0         
  37.434       0            0           0         
  37.365       0            0           0         
  36.731       0            0           0         
  37.004       0            0           0         
  37.301       0            0           0         
  36.557       0            0           0         
  35.839       0            0           0         
  35.108       0            0           0         
  34.307       0            0           0         
  35.555       0            0           0         
  36.823       0            0           0         
  36.019       0            0           0         
  34.006       0            0           0         
  32.727       0            0           0         
  34.727       0            0           0         
  36.747       0            0           0         
  38.206       0            0           0         
  38.092       0            0           0         
  36.895       0            0           0         
  36.105       0            0           0         
  37.264       0            0           0         
  36.779       0            0           0         
  36.426       0            0           0         
  37.617       0            0           0         
  37.143       0            0           0         
  36.307       0            0           0         
  35.701       0            0           0         
  37.343       0            0           0         
  38.499       0            0           0         
  37.129       0            0           0         
  36.729       0            0           0         
  36.226       0            0           0         
  34.947       0            0           0         
  36.531       0            0           0         
  37.966       0            0           0         
  37.611       0            0           0         
  37.897       0            0           0         
  38.266       0            0           0         
  38.507       0            0           0         
  38.109       0            0           0         
  37.624       0            0           0         
  37.232       0            0           0         
  37.27        0            0           0         
  36.973       0            0           0         
  35.854       0            0           0         
  35.918       0            0           0         
  35.939       0            0           0         
  35.465       0            0           0         
  37.509       0            0           0         
  39.398       0            0           0         
  40.207       0            0           0         
  38.406       0            0           0         
  37.151       0            0           0         
  37.598       0            0           0         
  36.699       0            0           0         
  36.046       0            0           0         
  36.156       0            0           0         
  36.702       0            0           0         
  36.826       0            0           0         
  36.164       0            0           0         
  36.084       0            0           0         
  36.114       0            0           0         
  36.194       0            0           0         
  36.462       0            0           0         
  36.942       0            0           0         
  37.711       0            0           0         
  38.77        0            0           0         
  38.414       0            0           0         
  35.928       0            0           0         
  37.591       0            0           0         
  38.434       0            0           0         
  37.518       0            0           0         
  37.126       0            0           0         
  36.827       0            0           0         
  36.591       0            0           0         
  38.129       0            0           0         
  38.601       0            0           0         
  37.463       0            0           0         
  36.482       0            0           0         
  36.576       0            0           0         
  38.035       0            0           0         
  37.673       0            0           0         
  37.586       0            0           0         
  37.981       0            0           0         
  37.454       0            0           0         
  36.502       0            0           0         
  35.097       0            0           0         
  35.282       0            0           0         
  35.72        0            0           0         
  36.373       0            0           0         
  37.064       0            0           0         
  37.726       0            0           0         
  38.355       0            0           0         
  38.829       0            0           0         
  38.363       0            0           0         
  36.876       0            0           0         
  37.188       0            0           0         
  37.651       0            0           0         
  38.24        0            0           0         
  37.591       0            0           0         
  37.45        0            0           0         
  37.838       0            0           0         
  37.884       0            0           0         
  37.832       0            0           0         
  37.68        0            0           0         
  37.229       0            0           0         
  37.505       0            0           0         
  38.431       0            0           0         
  36.525       0            0           0         
  36.175       0            0           0         
  37.243       0            0           0         
  37.546       0            0           0         
  38.413       0            0           0         
  39.701       0            0           0         
  38.481       0            0           0         
  38.233       0            0           0         
  38.794       0            0           0         
  38.636       0            0           0         
  38.141       0            0           0         
  37.39        0            0           0         
  37.17        0            0           0         
  36.518       0            0           0         
  35.646       0            0           0         
  36.925       0            0           0         
  37.412       0            0           0         
  37.192       0            0           0         
  35.718       0            0           0         
  35.345       0            0           0         
  35.886       0            0           0         
  37.454       0            0           0         
  38.681       0            0           0         
  39.431       0            0           0         
  37.622       0            0           0         
  36.186       0            0           0         
  35.143       0            0           0         
  35.41        0            0           0         
  35.169       0            0           0         
  34.839       0            0           0         
  36.868       0            0           0         
  37.428       0            0           0         
  37.19        0            0           0         
  38.4         0            0           0         
  38.257       0            0           0         
  37.382       0            0           0         
  37.52        0            0           0         
  37.813       0            0           0         
  38.107       0            0           0         
  37.736       0            0           0         
  36.905       0            0           0         
  36.048       0            0           0         
  36.831       0            0           0         
  36.465       0            0           0         
  35.683       0            0           0         
  36.398       0            0           0         
  37.19        0            0           0         
  37.832       0            0           0         
  37.358       0            0           0         
  37.983       0            0           0         
  38.947       0            0           0         
  38.553       0            0           0         
  38.037       0            0           0         
  37.462       0            0           0         
  36.915       0            0           0         
  36.977       0            0           0         
  37.208       0            0           0         
  36.807       0            0           0         
  37.788       0            0           0         
  39.065       0            0           0         
  38.69        0            0           0         
  38.653       0            0           0         
  38.846       0            0           0         
  39.362       0            0           0         
  38.726       0            0           0         
  37.869       0            0           0         
  38.184       0            0           0         
  37.596       0            0           0         
  36.917       0            0           0         
  37.382       0            0           0         
  37.585       0            0           0         
  37.669       0            0           0         
  37.711       0            0           0         
  37.772       0            0           0         
  37.84        0            0           0         
  37.91        0            0           0         
  38.466       0            0           0         
  38.979       0            0           0         
  38.741       0            0           0         
  38.082       0            0           0         
  37.801       0            0           0         
  39.218       0            0           0         
  39.819       0            0           0         
  39.598       0            0           0         
  37.724       0            0           0         
  37.117       0            0           0         
  37.229       0            0           0         
  38.212       0            0           0         
  39.437       0            0           0         
  40.177       0            0           0         
  39.341       0            0           0         
  37.513       0            0           0         
  35.864       0            0           0         
  35.509       0            0           0         
  35.942       0            0           0         
  36.544       0            0           0         
  36.988       0            0           0         
  37.187       0            0           0         
  37.334       0            0           0         
  37.514       0            0           0         
  37.493       0            0           0         
  37.578       0            0           0         
  38.041       0            0           0         
  38.648       0            0           0         
  38.893       0            0           0         
  38.225       0            0           0         
  38.613       0            0           0         
  39.074       0            0           0         
  39.144       0            0           0         
  38.618       0            0           0         
  38.395       0            0           0         
  39.098       0            0           0         
  39.235       0            0           0         
  39.195       0            0           0         
  39.042       0            0           0         
  37.914       0            0           0         
  37.256       0            0           0         
  37.908       0            0           0         
  37.013       0            0           0         
  36.419       0            0           0         
  36.953       0            0           0         
  38.046       0            0           0         
  38.598       0            0           0         
  37.978       0            0           0         
  39.287       0            0           0         
  39.937       0            0           0         
  38.855       0            0           0         
  37.491       0            0           0         
  36.946       0            0           0         
  37.871       0            0           0         
  38.987       0            0           0         
  39.322       0            0           0         
  38.327       0            0           0         
  38.658       0            0           0         
  39.451       0            0           0         
  40.697       0            0           0         
  39.965       0            0           0         
  39.492       0            0           0         
  39.794       0            0           0         
  39.581       0            0           0         
  39.392       0            0           0         
  39.326       0            0           0         
  39.126       0            0           0         
  38.938       0            0           0         
  38.785       0            0           0         
  37.182       0            0           0         
  36.041       0            0           0         
  35.726       0            0           0         
  36.006       0            0           0         
  35.974       0            0           0         
  35.457       0            0           0         
  37.538       0            0           0         
  38.68        0            0           0         
  38.355       0            0           0         
  39.281       0            0           0         
  39.31        0            0           0         
  38.114       0            0           0         
  37.158       0            0           0         
  37.492       0            0           0         
  39.373       0            0           0         
  37.984       0            0           0         
  37.545       0            0           0         
  38.396       0            0           0         
  38.655       0            0           0         
  38.967       0            0           0         
  39.365       0            0           0         
  39.013       0            0           0         
  38.07        0            0           0         
  36.499       0            0           0         
  36.502       0            0           0         
  36.478       0            0           0         
  36.392       0            0           0         
  38.598       0            0           0         
  39.688       0            0           0         
  39.604       0            0           0         
  38.041       0            0           0         
  38.074       0            0           0         
  39.696       0            0           0         
  40.946       0            0           0         
  40.421       0            0           0         
  38.227       0            0           0         
  38.9         0            0           0         
  38.538       0            0           0         
  37.256       0            0           0         
  37.94        0            0           0         
  38.09        0            0           0         
  37.828       0            0           0         
  39.719       0            0           0         
  40.137       0            0           0         
  39.295       0            0           0         
  39.098       0            0           0         
  38.502       0            0           0         
  37.69        0            0           0         
  39.292       0            0           0         
  39.107       0            0           0         
  37.548       0            0           0         
  37.43        0            0           0         
  37.098       0            0           0         
  36.761       0            0           0         
  38.857       0            0           0         
  39.564       0            0           0         
  39.272       0            0           0         
  39.779       0            0           0         
  39.194       0            0           0         
  37.921       0            0           0         
  38.037       0            0           0         
  37.553       0            0           0         
  36.864       0            0           0         
  38.508       0            0           0         
  38.765       0            0           0         
  38.106       0            0           0         
  37.829       0            0           0         
  37.253       0            0           0         
  36.649       0            0           0         
  37.514       0            0           0         
  37.863       0            0           0         
  37.922       0            0           0         
  38.313       0            0           0         
  38.268       0            0           0         
  38.12        0            0           0         
  39.191       0            0           0         
  40.129       0            0           0         
  40.765       0            0           0         
  39.899       0            0           0         
  38.685       0            0           0         
  37.635       0            0           0         
  38.877       0            0           0         
  39.58        0            0           0         
  39.7         0            0           0         
  38.162       0            0           0         
  38.234       0            0           0         
  39.071       0            0           0         
  39.329       0            0           0         
  38.388       0            0           0         
  37.075       0            0           0         
  37.06        0            0           0         
  37.319       0            0           0         
  37.643       0            0           0         
  37.614       0            0           0         
  37.38        0            0           0         
  37.215       0            0           0         
  37.821       0            0           0         
  37.96        0            0           0         
  38.132       0            0           0         
  39.398       0            0           0         
  38.934       0            0           0         
  37.812       0            0           0         
  37.173       0            0           0         
  37.121       0            0           0         
  37.159       0            0           0         
  36.559       0            0           0         
  37.272       0            0           0         
  38.236       0            0           0         
  38.103       0            0           0         
  38.223       0            0           0         
  38.348       0            0           0         
  38.133       0            0           0         
  37.076       0            0           0         
  36.334       0            0           0         
  37.755       0            0           0         
  37.694       0            0           0         
  37.548       0            0           0         
  38.89        0            0           0         
  37.77        0            0           0         
  36.892       0            0           0         
  39.446       0            0           0         
  41.556       0            0           0         
  43.091       0            0           0         
  43.363       0            0           0         
  41.768       0            0           0         
  40.018       0            0           0         
  39.536       0            0           0         
  38.718       0            0           0         
  38.071       0            0           0         
  38.169       0            0           0         
  37.825       0            0           0         
  37.526       0            0           0         
  37.689       0            0           0         
  37.44        0            0           0         
  37.677       0            0           0         
  39.418       0            0           0         
  38.988       0            0           0         
  37.953       0            0           0         
  36.856       0            0           0         
  36.738       0            0           0         
  37.076       0            0           0         
  37.893       0            0           0         
  39.367       0            0           0         
  40.54        0            0           0         
  40.688       0            0           0         
  39.151       0            0           0         
  37.918       0            0           0         
  38.159       0            0           0         
  39.508       0            0           0         
  41.242       0            0           0         
  43.276       0            0           0         
  43.089       0            0           0         
  41.998       0            0           0         
  40.009       0            0           0         
  40.254       0            0           0         
  40.306       0            0           0         
  39.167       0            0           0         
  39.225       0            0           0         
  39.459       0            0           0         
  39.618       0            0           0         
  40.1         0            0           0         
  40.329       0            0           0         
  40.013       0            0           0         
  39.398       0            0           0         
  38.916       0            0           0         
  38.743       0            0           0         
  37.669       0            0           0         
  36.839       0            0           0         
  36.633       0            0           0         
  37.24        0            0           0         
  38.644       0            0           0         
  41.15        0            0           0         
  40.706       0            0           0         
  39.978       0            0           0         
  39.385       0            0           0         
  39.465       0            0           0         
  39.831       0            0           0         
  40.512       0            0           0         
  40.222       0            0           0         
  40.006       0            0           0         
  40.044       0            0           0         
  40.387       0            0           0         
  41.177       0            0           0         
  42.553       0            0           0         
  39.812       0            0           0         
  37.761       0            0           0         
  37.12        0            0           0         
  39.55        0            0           0         
  41.256       0            0           0         
  41.707       0            0           0         
  40.019       0            0           0         
  38.272       0            0           0         
  36.631       0            0           0         
  38.558       0            0           0         
  39.867       0            0           0         
  40.172       0            0           0         
  40.246       0            0           0         
  38.935       0            0           0         
  35.998       0            0           0         
  36.558       0            0           0         
  37.073       0            0           0         
  37.377       0            0           0         
  38.748       0            0           0         
  39.577       0            0           0         
  39.769       0            0           0         
  39.995       0            0           0         
  40.279       0            0           0         
  40.624       0            0           0         
  40.406       0            0           0         
  39.893       0            0           0         
  39.083       0            0           0         
  40.463       0            0           0         
  41.573       0            0           0         
  42.396       0            0           0         
  41.634       0            0           0         
  40.462       0            0           0         
  38.913       0            0           0         
  38.946       0            0           0         
  39.006       0            0           0         
  39.099       0            0           0         
  39.598       0            0           0         
  40.159       0            0           0         
  40.764       0            0           0         
  40.87        0            0           0         
  40.634       0            0           0         
  40.08        0            0           0         
  39.036       0            0           0         
  39.081       0            0           0         
  40.028       0            0           0         
  40.43        0            0           0         
  39.833       0            0           0         
  38.502       0            0           0         
  38.748       0            0           0         
  40.06        0            0           0         
  41.998       0            0           0         
  40.483       0            0           0         
  40.861       0            0           0         
  42.489       0            0           0         
  41.307       0            0           0         
  40.791       0            0           0         
  40.966       0            0           0         
  43.448       0            0           0         
  43.154       0            0           0         
  40.992       0            0           0         
  40.21        0            0           0         
  39.35        0            0           0         
  38.662       0            0           0         
  40.161       0            0           0         
  40.824       0            0           0         
  40.652       0            0           0         
  38.082       0            0           0         
  38.03        0            0           0         
  39.661       0            0           0         
  41.665       0            0           0         
  41.878       0            0           0         
  41.033       0            0           0         
  40.69        0            0           0         
  41.309       0            0           0         
  42.296       0            0           0         
  41.804       0            0           0         
  41.457       0            0           0         
  41.46        0            0           0         
  43.165       0            0           0         
  42.932       0            0           0         
  41.816       0            0           0         
  41.954       0            0           0         
  41.359       0            0           0         
  40.403       0            0           0         
  39.661       0            0           0         
  39.473       0            0           0         
  39.82        0            0           0         
  41.446       0            0           0         
  40.316       0            0           0         
  38.452       0            0           0         
  39.88        0            0           0         
  40.192       0            0           0         
  39.706       0            0           0         
  38.039       0            0           0         
  38.258       0            0           0         
  39.046       0            0           0         
  38.43        0            0           0         
  39.754       0            0           0         
  41.495       0            0           0         
  41.303       0            0           0         
  41.291       0            0           0         
  41.126       0            0           0         
  40.041       0            0           0         
  40.284       0            0           0         
  40.864       0            0           0         
  40.612       0            0           0         
  40.564       0            0           0         
  40.347       0            0           0         
  39.229       0            0           0         
  39.383       0            0           0         
  39.705       0            0           0         
  38.916       0            0           0         
  38.267       0            0           0         
  37.864       0            0           0         
  38.097       0            0           0         
  37.747       0            0           0         
  37.54        0            0           0         
  38.431       0            0           0         
  39.331       0            0           0         
  39.809       0            0           0         
  39.015       0            0           0         
  39.51        0            0           0         
  40.254       0            0           0         
  40.509       0            0           0         
  41.722       0            0           0         
  42.338       0            0           0         
  40.495       0            0           0         
  39.474       0            0           0         
  39.556       0            0           0         
  41.904       0            0           0         
  41.471       0            0           0         
  40.475       0            0           0         
  40.056       0            0           0         
  40.086       0            0           0         
  40.044       0            0           0         
  39.534       0            0           0         
  38.586       0            0           0         
  38.043       0            0           0         
  38.713       0            0           0         
  41.47        0            0           0         
  43.088       0            0           0         
  40.994       0            0           0         
  40.547       0            0           0         
  40.877       0            0           0         
  42.059       0            0           0         
  42.542       0            0           0         
  42.277       0            0           0         
  40.774       0            0           0         
  39.268       0            0           0         
  38.646       0            0           0         
  39.798       0            0           0         
  38.882       0            0           0         
  38.82        0            0           0         
  41.196       0            0           0         
  42.564       0            0           0         
  42.469       0            0           0         
  39.988       0            0           0         
  40.685       0            0           0         
  41.627       0            0           0         
  42.021       0            0           0         
  41.754       0            0           0         
  41.408       0            0           0         
  41.109       0            0           0         
  41.353       0            0           0         
  41.282       0            0           0         
  40.543       0            0           0         
  41.137       0            0           0         
  41.328       0            0           0         
  40.565       0            0           0         
  40.211       0            0           0         
  40.273       0            0           0         
  40.901       0            0           0         
  39.305       0            0           0         
  38.814       0            0           0         
  40.39        0            0           0         
  42.518       0            0           0         
  43.287       0            0           0         
  41.988       0            0           0         
  42.788       0            0           0         
  43.137       0            0           0         
  42.561       0            0           0         
  40.779       0            0           0         
  39.632       0            0           0         
  39.497       0            0           0         
  40.263       0            0           0         
  40.792       0            0           0         
  40.914       0            0           0         
  39.983       0            0           0         
  39.711       0            0           0         
  40.371       0            0           0         
  41.636       0            0           0         
  42.162       0            0           0         
  41.734       0            0           0         
  42.241       0            0           0         
  42.36        0            0           0         
  41.959       0            0           0         
  40.911       0            0           0         
  40.35        0            0           0         
  40.382       0            0           0         
  41.389       0            0           0         
  41.866       0            0           0         
  41.716       0            0           0         
  39.736       0            0           0         
  39.903       0            0           0         
  42.441       0            0           0         
  40.666       0            0           0         
  39.875       0            0           0         
  40.184       0            0           0         
  39.867       0            0           0         
  39.758       0            0           0         
  39.867       0            0           0         
  41.577       0            0           0         
  41.969       0            0           0         
  41.083       0            0           0         
  41.552       0            0           0         
  42.157       0            0           0         
  42.849       0            0           0         
  41.073       0            0           0         
  40.992       0            0           0         
  42.419       0            0           0         
  42.064       0            0           0         
  42.072       0            0           0         
  42.367       0            0           0         
  41.649       0            0           0         
  41.508       0            0           0         
  41.844       0            0           0         
  41.77        0            0           0         
  41.341       0            0           0         
  40.646       0            0           0         
  40.468       0            0           0         
  40.769       0            0           0         
  41.404       0            0           0         
  41.215       0            0           0         
  41.163       0            0           0         
  41.082       0            0           0         
  39.149       0            0           0         
  39.431       0            0           0         
  41.317       0            0           0         
  42.457       0            0           0         
  42.209       0            0           0         
  41.113       0            0           0         
  41.773       0            0           0         
  42.28        0            0           0         
  42.603       0            0           0         
  42.159       0            0           0         
  42.354       0            0           0         
  42.817       0            0           0         
  41.801       0            0           0         
  41.725       0            0           0         
  42.106       0            0           0         
  41.165       0            0           0         
  40.299       0            0           0         
  39.583       0            0           0         
  39.654       0            0           0         
  39.88        0            0           0         
  40.252       0            0           0         
  40.98        0            0           0         
  41.838       0            0           0         
  42.692       0            0           0         
  43.017       0            0           0         
  42.561       0            0           0         
  42.14        0            0           0         
  44.644       0            0           0         
  45.537       0            0           0         
  45.504       0            0           0         
  45.249       0            0           0         
  44.446       0            0           0         
  43.304       0            0           0         
  41.903       0            0           0         
  40.884       0            0           0         
  40.311       0            0           0         
  41.003       0            0           0         
  41.647       0            0           0         
  42.378       0            0           0         
  43.631       0            0           0         
  43.792       0            0           0         
  43.572       0            0           0         
  43.967       0            0           0         
  43.24        0            0           0         
  42.338       0            0           0         
  42.877       0            0           0         
  42.855       0            0           0         
  42.36        0            0           0         
  40.957       0            0           0         
  40.904       0            0           0         
  41.594       0            0           0         
  42.946       0            0           0         
  42.36        0            0           0         
  41.335       0            0           0         
  41.586       0            0           0         
  42.334       0            0           0         
  42.941       0            0           0         
  42.387       0            0           0         
  42.856       0            0           0         
  43.352       0            0           0         
  42.665       0            0           0         
  42.071       0            0           0         
  41.775       0            0           0         
  42.318       0            0           0         
  43.434       0            0           0         
  44.47        0            0           0         
  44.664       0            0           0         
  43.718       0            0           0         
  42.752       0            0           0         
  42.822       0            0           0         
  42.5         0            0           0         
  41.968       0            0           0         
  41.197       0            0           0         
  42.502       0            0           0         
  43.316       0            0           0         
  41.153       0            0           0         
  40.85        0            0           0         
  40.789       0            0           0         
  39.978       0            0           0         
  40.964       0            0           0         
  42.158       0            0           0         
  42.654       0            0           0         
  42.027       0            0           0         
  41.228       0            0           0         
  40.711       0            0           0         
  40.846       0            0           0         
  42.114       0            0           0         
  45.59        0            0           0         
  46.212       0            0           0         
  45.43        0            0           0         
  43.042       0            0           0         
  42.521       0            0           0         
  42.719       0            0           0         
  43.557       0            0           0         
  43.352       0            0           0         
  43.644       0            0           0         
  45.391       0            0           0         
  43.92        0            0           0         
  42.421       0            0           0         
  42.114       0            0           0         
  41.086       0            0           0         
  41.001       0            0           0         
  42.946       0            0           0         
  42.957       0            0           0         
  43.034       0            0           0         
  43.845       0            0           0         
  45.128       0            0           0         
  45.651       0            0           0         
  44.706       0            0           0         
  44.514       0            0           0         
  43.948       0            0           0         
  42.554       0            0           0         
  41.945       0            0           0         
  41.839       0            0           0         
  42.372       0            0           0         
  41.83        0            0           0         
  41.832       0            0           0         
  42.916       0            0           0         
  42.101       0            0           0         
  40.955       0            0           0         
  39.654       0            0           0         
  38.978       0            0           0         
  40.069       0            0           0         
  43.662       0            0           0         
  43.491       0            0           0         
  43.723       0            0           0         
  45.069       0            0           0         
  44.47        0            0           0         
  44.037       0            0           0         
  44.075       0            0           0         
  43.067       0            0           0         
  42.649       0            0           0         
  43.13        0            0           0         
  42.575       0            0           0         
  42.83        0            0           0         
  44.222       0            0           0         
  42.267       0            0           0         
  41.026       0            0           0         
  40.937       0            0           0         
  41.616       0            0           0         
  41.958       0            0           0         
  41.847       0            0           0         
  42.871       0            0           0         
  43.297       0            0           0         
  42.97        0            0           0         
  44.415       0            0           0         
  45.264       0            0           0         
  45.37        0            0           0         
  44.519       0            0           0         
  44.573       0            0           0         
  45.642       0            0           0         
  44.763       0            0           0         
  44.252       0            0           0         
  44.165       0            0           0         
  44.77        0            0           0         
  45.197       0            0           0         
  45.437       0            0           0         
  43.267       0            0           0         
  42.864       0            0           0         
  44.191       0            0           0         
  43.235       0            0           0         
  43.179       0            0           0         
  43.967       0            0           0         
  43.683       0            0           0         
  43.518       0            0           0         
  43.453       0            0           0         
  42.896       0            0           0         
  42.146       0            0           0         
  41.295       0            0           0         
  42.642       0            0           0         
  43.549       0            0           0         
  44.07        0            0           0         
  44.438       0            0           0         
  44.82        0            0           0         
  45.166       0            0           0         
  44.533       0            0           0         
  43.517       0            0           0         
  42.314       0            0           0         
  43.139       0            0           0         
  42.826       0            0           0         
  41.863       0            0           0         
  44.391       0            0           0         
  44.911       0            0           0         
  43.986       0            0           0         
  44.025       0            0           0         
  44.239       0            0           0         
  44.566       0            0           0         
  44.75        0            0           0         
  45.291       0            0           0         
  45.933       0            0           0         
  45.024       0            0           0         
  44.368       0            0           0         
  44.039       0            0           0         
  45.127       0            0           0         
  46.177       0            0           0         
  46.889       0            0           0         
  44.967       0            0           0         
  44.051       0            0           0         
  43.924       0            0           0         
  44.936       0            0           0         
  44.979       0            0           0         
  44.653       0            0           0         
  45.97        0            0           0         
  45.637       0            0           0         
  44.244       0            0           0         
  42.336       0            0           0         
  42.237       0            0           0         
  43.184       0            0           0         
  44.158       0            0           0         
  45.316       0            0           0         
  46.096       0            0           0         
  44.095       0            0           0         
  43.449       0            0           0         
  43.629       0            0           0         
  44.353       0            0           0         
  44.416       0            0           0         
  44.045       0            0           0         
  43.195       0            0           0         
  43.581       0            0           0         
  44.727       0            0           0         
  46.574       0            0           0         
  46.684       0            0           0         
  46.03        0            0           0         
  45.692       0            0           0         
  45.135       0            0           0         
  44.339       0            0           0         
  42.947       0            0           0         
  43.616       0            0           0         
  45.082       0            0           0         
  46.057       0            0           0         
  46.072       0            0           0         
  45.549       0            0           0         
  44.537       0            0           0         
  45.043       0            0           0         
  45.952       0            0           0         
  46.047       0            0           0         
  45.36        0            0           0         
  44.94        0            0           0         
  46.547       0            0           0         
  45.56        0            0           0         
  43.704       0            0           0         
  42.223       0            0           0         
  42.499       0            0           0         
  43.45        0            0           0         
  44.517       0            0           0         
  45.189       0            0           0         
  45.545       0            0           0         
  45.357       0            0           0         
  46.057       0            0           0         
  46.652       0            0           0         
  46.071       0            0           0         
  45.153       0            0           0         
  44.732       0            0           0         
  46.013       0            0           0         
  44.093       0            0           0         
  42.705       0            0           0         
  45.384       0            0           0         
  45.369       0            0           0         
  44.49        0            0           0         
  43.403       0            0           0         
  42.924       0            0           0         
  43.06        0            0           0         
  44.305       0            0           0         
  43.495       0            0           0         
  43.455       0            0           0         
  46.552       0            0           0         
  46.492       0            0           0         
  45.798       0            0           0         
  45.472       0            0           0         
  45.203       0            0           0         
  45.097       0            0           0         
  45.321       0            0           0         
  45.443       0            0           0         
  45.298       0            0           0         
  44.632       0            0           0         
  43.89        0            0           0         
  43.2         0            0           0         
  42.648       0            0           0         
  43.325       0            0           0         
  43.875       0            0           0         
  43.683       0            0           0         
  42.922       0            0           0         
  42.48        0            0           0         
  42.848       0            0           0         
  43.478       0            0           0         
  44.055       0            0           0         
  44.451       0            0           0         
  43.819       0            0           0         
  43.492       0            0           0         
  44.008       0            0           0         
  44.269       0            0           0         
  45.075       0            0           0         
  46.877       0            0           0         
  45.729       0            0           0         
  44.597       0            0           0         
  44.197       0            0           0         
  44.738       0            0           0         
  45.098       0            0           0         
  44.971       0            0           0         
  46.967       0            0           0         
  47.93        0            0           0         
  46.901       0            0           0         
  46.163       0            0           0         
  44.904       0            0           0         
  42.819       0            0           0         
  43.169       0            0           0         
  43.481       0            0           0         
  43.374       0            0           0         
  42.567       0            0           0         
  42.414       0            0           0         
  43.26        0            0           0         
  44.386       0            0           0         
  45           0            0           0         
  44.893       0            0           0         
  43.956       0            0           0         
  43.945       0            0           0         
  45.216       0            0           0         
  44.388       0            0           0         
  44.341       0            0           0         
  45.444       0            0           0         
  45.818       0            0           0         
  45.046       0            0           0         
  42.931       0            0           0         
  44.902       0            0           0         
  45.771       0            0           0         
  45.121       0            0           0         
  45.075       0            0           0         
  44.989       0            0           0         
  44.831       0            0           0         
  44.58        0            0           0         
  44.576       0            0           0         
  44.847       0            0           0         
  44.683       0            0           0         
  44.232       0            0           0         
  43.484       0            0           0         
  44.779       0            0           0         
  45.772       0            0           0         
  46.432       0            0           0         
  47.131       0            0           0         
  46.506       0            0           0         
  44.57        0            0           0         
  44.447       0            0           0         
  44.703       0            0           0         
  45.303       0            0           0         
  44.357       0            0           0         
  44.277       0            0           0         
  45.003       0            0           0         
  45.598       0            0           0         
  45.982       0            0           0         
  46.137       0            0           0         
  45.014       0            0           0         
  44.871       0            0           0         
  45.522       0            0           0         
  44.582       0            0           0         
  44.908       0            0           0         
  46.251       0            0           0         
  46.535       0            0           0         
  46.591       0            0           0         
  46.462       0            0           0         
  46.368       0            0           0         
  46.163       0            0           0         
  45.913       0            0           0         
  46.324       0            0           0         
  46.363       0            0           0         
  46.137       0            0           0         
  46.183       0            0           0         
  46.296       0            0           0         
  46.492       0            0           0         
  47.074       0            0           0         
  46.978       0            0           0         
  46.459       0            0           0         
  46.578       0            0           0         
  46.646       0            0           0         
  46.589       0            0           0         
  45.69        0            0           0         
  45.579       0            0           0         
  46.003       0            0           0         
  46.502       0            0           0         
  46.748       0            0           0         
  46.809       0            0           0         
  46.7         0            0           0         
  46.096       0            0           0         
  45.239       0            0           0         
  44.799       0            0           0         
  45.053       0            0           0         
  45.629       0            0           0         
  45.565       0            0           0         
  45.819       0            0           0         
  45.923       0            0           0         
  43.92        0            0           0         
  44.276       0            0           0         
  45.584       0            0           0         
  44.706       0            0           0         
  46.214       0            0           0         
  48.602       0            0           0         
  48.729       0            0           0         
  47.712       0            0           0         
  46.343       0            0           0         
  46.242       0            0           0         
  46.898       0            0           0         
  47.691       0            0           0         
  47.291       0            0           0         
  46.666       0            0           0         
  46.108       0            0           0         
  46.37        0            0           0         
  46.887       0            0           0         
  47.231       0            0           0         
  46.296       0            0           0         
  45.315       0            0           0         
  44.917       0            0           0         
  47.025       0            0           0         
  47.162       0            0           0         
  46.631       0            0           0         
  46.814       0            0           0         
  46.329       0            0           0         
  45.713       0            0           0         
  45.64        0            0           0         
  45.629       0            0           0         
  45.509       0            0           0         
  44.908       0            0           0         
  45.439       0            0           0         
  46.148       0            0           0         
  45.985       0            0           0         
  46.832       0            0           0         
  47.493       0            0           0         
  46.347       0            0           0         
  45.884       0            0           0         
  46.126       0            0           0         
  47.808       0            0           0         
  48.598       0            0           0         
  48.807       0            0           0         
  48.181       0            0           0         
  47.578       0            0           0         
  46.641       0            0           0         
  44.733       0            0           0         
  45.267       0            0           0         
  46.217       0            0           0         
  46.247       0            0           0         
  47.981       0            0           0         
  49.124       0            0           0         
  47.405       0            0           0         
  46.015       0            0           0         
  45.421       0            0           0         
  46.596       0            0           0         
  46.294       0            0           0         
  46.289       0            0           0         
  47.952       0            0           0         
  48.425       0            0           0         
  48.637       0            0           0         
  48.947       0            0           0         
  48.158       0            0           0         
  47.661       0            0           0         
  48.406       0            0           0         
  48.397       0            0           0         
  47.909       0            0           0         
  46.764       0            0           0         
  47.264       0            0           0         
  47.511       0            0           0         
  46.499       0            0           0         
  46.627       0            0           0         
  46.576       0            0           0         
  45.704       0            0           0         
  46.759       0            0           0         
  47.987       0            0           0         
  48.835       0            0           0         
  48.571       0            0           0         
  47.707       0            0           0         
  46.107       0            0           0         
  45.214       0            0           0         
  45.176       0            0           0         
  46.45        0            0           0         
  46.513       0            0           0         
  46.709       0            0           0         
  47.467       0            0           0         
  48.327       0            0           0         
  48.789       0            0           0         
  48.564       0            0           0         
  48.275       0            0           0         
  48.566       0            0           0         
  49.804       0            0           0         
  48.224       0            0           0         
  46.973       0            0           0         
  46.785       0            0           0         
  48.201       0            0           0         
  48.57        0            0           0         
  47.091       0            0           0         
  46.917       0            0           0         
  47.126       0            0           0         
  47.69        0            0           0         
  47.368       0            0           0         
  47.352       0            0           0         
  47.885       0            0           0         
  48.381       0            0           0         
  49.308       0            0           0         
  50.823       0            0           0         
  50.013       0            0           0         
  49.222       0            0           0         
  48.691       0            0           0         
  48.251       0            0           0         
  48.12        0            0           0         
  48.371       0            0           0         
  47.837       0            0           0         
  47.539       0            0           0         
  47.586       0            0           0         
  48.639       0            0           0         
  48.65        0            0           0         
  47.367       0            0           0         
  48.063       0            0           0         
  46.468       0            0           0         
  42.155       0            0           0         
  45.842       0            0           0         
  47.707       0            0           0         
  47.275       0            0           0         
  45.91        0            0           0         
  45.524       0            0           0         
  46.21        0            0           0         
  48.015       0            0           0         
  48.711       0            0           0         
  48.239       0            0           0         
  47.853       0            0           0         
  48.379       0            0           0         
  49.809       0            0           0         
  47.822       0            0           0         
  47.03        0            0           0         
  47.397       0            0           0         
  47.371       0            0           0         
  47.399       0            0           0         
  47.493       0            0           0         
  48.315       0            0           0         
  48.672       0            0           0         
  48.584       0            0           0         
  47.78        0            0           0         
  47.764       0            0           0         
  48.439       0            0           0         
  49.005       0            0           0         
  50.336       0            0           0         
  52.165       0            0           0         
  50.688       0            0           0         
  47.899       0            0           0         
  44.375       0            0           0         
  47.119       0            0           0         
  47.479       0            0           0         
  46.138       0            0           0         
  47.888       0            0           0         
  48.826       0            0           0         
  49.113       0            0           0         
  49.051       0            0           0         
  48.924       0            0           0         
  48.661       0            0           0         
  47.326       0            0           0         
  47.441       0            0           0         
  48.545       0            0           0         
  49.051       0            0           0         
  48.549       0            0           0         
  47.645       0            0           0         
  49.676       0            0           0         
  49.715       0            0           0         
  48.42        0            0           0         
  47.19        0            0           0         
  46.55        0            0           0         
  46.459       0            0           0         
  47.71        0            0           0         
  48.126       0            0           0         
  48.114       0            0           0         
  48.822       0            0           0         
  48.972       0            0           0         
  48.707       0            0           0         
  47.906       0            0           0         
  47.709       0            0           0         
  47.681       0            0           0         
  46.471       0            0           0         
  46.322       0            0           0         
  46.774       0            0           0         
  47.232       0            0           0         
  48.538       0            0           0         
  50.267       0            0           0         
  51.782       0            0           0         
  49.976       0            0           0         
  47.155       0            0           0         
  48.206       0            0           0         
  49.187       0            0           0         
  49.95        0            0           0         
  49.808       0            0           0         
  50.21        0            0           0         
  50.827       0            0           0         
  51.203       0            0           0         
  50.987       0            0           0         
  50.622       0            0           0         
  50.828       0            0           0         
  50.943       0            0           0         
  50.639       0            0           0         
  48.748       0            0           0         
  48.155       0            0           0         
  48.391       0            0           0         
  49.674       0            0           0         
  49.874       0            0           0         
  49.588       0            0           0         
  49.185       0            0           0         
  48.279       0            0           0         
  47.606       0            0           0         
  48.505       0            0           0         
  50.104       0            0           0         
  51.126       0            0           0         
  49.225       0            0           0         
  48.519       0            0           0         
  48.157       0            0           0         
  47.463       0            0           0         
  47.106       0            0           0         
  46.879       0            0           0         
  46.688       0            0           0         
  48.43        0            0           0         
  50.242       0            0           0         
  50.285       0            0           0         
  49.586       0            0           0         
  48.447       0            0           0         
  46.737       0            0           0         
  48.006       0            0           0         
  49.514       0            0           0         
  49.121       0            0           0         
  48.295       0            0           0         
  47.77        0            0           0         
  48.381       0            0           0         
  49.574       0            0           0         
  50.056       0            0           0         
  48.313       0            0           0         
  48.936       0            0           0         
  49.653       0            0           0         
  49.035       0            0           0         
  49.846       0            0           0         
  50.763       0            0           0         
  51.068       0            0           0         
  50.229       0            0           0         
  49.769       0            0           0         
  50.794       0            0           0         
  49.279       0            0           0         
  47.459       0            0           0         
  46.256       0            0           0         
  46.984       0            0           0         
  48.012       0            0           0         
  48.781       0            0           0         
  48.516       0            0           0         
  48.363       0            0           0         
  48.871       0            0           0         
  48.354       0            0           0         
  48.258       0            0           0         
  49.368       0            0           0         
  50.265       0            0           0         
  50.789       0            0           0         
  50.692       0            0           0         
  50.619       0            0           0         
  50.648       0            0           0         
  50.851       0            0           0         
  50.412       0            0           0         
  50.137       0            0           0         
  50.326       0            0           0         
  49.37        0            0           0         
  48.964       0            0           0         
  49.77        0            0           0         
  49.495       0            0           0         
  49.901       0            0           0         
  51.656       0            0           0         
  52.069       0            0           0         
  51.267       0            0           0         
  48.833       0            0           0         
  48.033       0            0           0         
  47.547       0            0           0         
  47.246       0            0           0         
  48.599       0            0           0         
  48.568       0            0           0         
  46.249       0            0           0         
  46.517       0            0           0         
  46.854       0            0           0         
  46.928       0            0           0         
  47.917       0            0           0         
  48.725       0            0           0         
  49.176       0            0           0         
  50.34        0            0           0         
  50.715       0            0           0         
  49.973       0            0           0         
  51.558       0            0           0         
  51.831       0            0           0         
  50.222       0            0           0         
  52.75        0            0           0         
  53.54        0            0           0         
  51.874       0            0           0         
  51.544       0            0           0         
  51.085       0            0           0         
  50.391       0            0           0         
  49.387       0            0           0         
  48.983       0            0           0         
  49.29        0            0           0         
  49.222       0            0           0         
  49.428       0            0           0         
  49.956       0            0           0         
  49.857       0            0           0         
  50.537       0            0           0         
  52.078       0            0           0         
  52.016       0            0           0         
  51.383       0            0           0         
  50.18        0            0           0         
  51.096       0            0           0         
  51.004       0            0           0         
  49.875       0            0           0         
  49.418       0            0           0         
  49.507       0            0           0         
  50.115       0            0           0         
  49.102       0            0           0         
  48.257       0            0           0         
  47.592       0            0           0         
  48.091       0            0           0         
  49.065       0            0           0         
  50.444       0            0           0         
  50.651       0            0           0         
  52.172       0            0           0         
  54.652       0            0           0         
  51.233       0            0           0         
  49.771       0            0           0         
  49.974       0            0           0         
  49.758       0            0           0         
  50.632       0            0           0         
  52.32        0            0           0         
  52.229       0            0           0         
  50.768       0            0           0         
  48.355       0            0           0         
  48.339       0            0           0         
  48.831       0            0           0         
  49.75        0            0           0         
  51.13        0            0           0         
  51.097       0            0           0         
  50.233       0            0           0         
  52.22        0            0           0         
  52.945       0            0           0         
  52.631       0            0           0         
  50.997       0            0           0         
  50.569       0            0           0         
  50.861       0            0           0         
  49.873       0            0           0         
  49.071       0            0           0         
  48.623       0            0           0         
  50.232       0            0           0         
  50.379       0            0           0         
  49.509       0            0           0         
  48.162       0            0           0         
  48.393       0            0           0         
  49.544       0            0           0         
  50.066       0            0           0         
  50.195       0            0           0         
  50.14        0            0           0         
  50.493       0            0           0         
  50.387       0            0           0         
  50.327       0            0           0         
  52.343       0            0           0         
  53.764       0            0           0         
  54.565       0            0           0         
  53.651       0            0           0         
  52.326       0            0           0         
  50.87        0            0           0         
  49.967       0            0           0         
  50.595       0            0           0         
  51.986       0            0           0         
  53.102       0            0           0         
  52.88        0            0           0         
  51.781       0            0           0         
  49.718       0            0           0         
  48.443       0            0           0         
  47.802       0            0           0         
  48.323       0            0           0         
  49.423       0            0           0         
  50.341       0            0           0         
  49.208       0            0           0         
  49.048       0            0           0         
  49.258       0            0           0         
  49.142       0            0           0         
  49.625       0            0           0         
  50.246       0            0           0         
  50.361       0            0           0         
  49.995       0            0           0         
  49.578       0            0           0         
  49.751       0            0           0         
  49.177       0            0           0         
  48.566       0            0           0         
  48.934       0            0           0         
  49.689       0            0           0         
  50.547       0            0           0         
  51.232       0            0           0         
  50.78        0            0           0         
  50.296       0            0           0         
  51.124       0            0           0         
  51.59        0            0           0         
  51.38        0            0           0         
  49.438       0            0           0         
  51.428       0            0           0         
  53.898       0            0           0         
  53.703       0            0           0         
  52.716       0            0           0         
  52.162       0            0           0         
  53.634       0            0           0         
  52.684       0            0           0         
  51.318       0            0           0         
  50.918       0            0           0         
  50.454       0            0           0         
  50.405       0            0           0         
  51.512       0            0           0         
  51.417       0            0           0         
  51.013       0            0           0         
  50.704       0            0           0         
  51.796       0            0           0         
  52.84        0            0           0         
  52.822       0            0           0         
  52.877       0            0           0         
  52.697       0            0           0         
  51.919       0            0           0         
  51.539       0            0           0         
  51.301       0            0           0         
  51.158       0            0           0         
  51.729       0            0           0         
  52.091       0            0           0         
  51.625       0            0           0         
  50.85        0            0           0         
  50.394       0            0           0         
  50.757       0            0           0         
  52.771       0            0           0         
  54.758       0            0           0         
  55.986       0            0           0         
  52.576       0            0           0         
  49.903       0            0           0         
  50.479       0            0           0         
  51.141       0            0           0         
  51.546       0            0           0         
  51.435       0            0           0         
  51.28        0            0           0         
  51.651       0            0           0         
  52.994       0            0           0         
  52.627       0            0           0         
  52.723       0            0           0         
  54.123       0            0           0         
  53.218       0            0           0         
  52.904       0            0           0         
  54.19        0            0           0         
  53.09        0            0           0         
  52.613       0            0           0         
  53.71        0            0           0         
  53.371       0            0           0         
  52.836       0            0           0         
  52.29        0            0           0         
  51.764       0            0           0         
  51.747       0            0           0         
  52.505       0            0           0         
  53.008       0            0           0         
  53.196       0            0           0         
  52.962       0            0           0         
  51.475       0            0           0         
  50.995       0            0           0         
  52.131       0            0           0         
  52.552       0            0           0         
  52.319       0            0           0         
  51.275       0            0           0         
  52.52        0            0           0         
  53.596       0            0           0         
  54.197       0            0           0         
  52.283       0            0           0         
  51.09        0            0           0         
  51.058       0            0           0         
  52.242       0            0           0         
  52.718       0            0           0         
  52.218       0            0           0         
  53.052       0            0           0         
  52.624       0            0           0         
  50.59        0            0           0         
  51.357       0            0           0         
  51.42        0            0           0         
  50.518       0            0           0         
  51.387       0            0           0         
  52.569       0            0           0         
  54.03        0            0           0         
  53.347       0            0           0         
  52.511       0            0           0         
  51.571       0            0           0         
  50.805       0            0           0         
  49.919       0            0           0         
  48.903       0            0           0         
  49.965       0            0           0         
  50.995       0            0           0         
  51.969       0            0           0         
  52.181       0            0           0         
  52.172       0            0           0         
  51.943       0            0           0         
  51.61        0            0           0         
  53.662       0            0           0         
  57.874       0            0           0         
  54.116       0            0           0         
  51.606       0            0           0         
  50.312       0            0           0         
  51.55        0            0           0         
  51.747       0            0           0         
  51.087       0            0           0         
  52.805       0            0           0         
  53.407       0            0           0         
  53.004       0            0           0         
  51.683       0            0           0         
  51.924       0            0           0         
  53.368       0            0           0         
  52.679       0            0           0         
  52.531       0            0           0         
  52.784       0            0           0         
  52.423       0            0           0         
  52.278       0            0           0         
  52.295       0            0           0         
  52.177       0            0           0         
  52.593       0            0           0         
  53.416       0            0           0         
  54.253       0            0           0         
  54.458       0            0           0         
  54.173       0            0           0         
  53.587       0            0           0         
  53.241       0            0           0         
  53.012       0            0           0         
  52.239       0            0           0         
  52.979       0            0           0         
  54.559       0            0           0         
  54.307       0            0           0         
  53.602       0            0           0         
  52.743       0            0           0         
  53.117       0            0           0         
  52.665       0            0           0         
  51.853       0            0           0         
  52.37        0            0           0         
  52.541       0            0           0         
  52.553       0            0           0         
  52.952       0            0           0         
  53.028       0            0           0         
  53.013       0            0           0         
  53.676       0            0           0         
  53.718       0            0           0         
  53.29        0            0           0         
  52.168       0            0           0         
  51.995       0            0           0         
  52.343       0            0           0         
  52.642       0            0           0         
  52.388       0            0           0         
  51.966       0            0           0         
  52.243       0            0           0         
  53.41        0            0           0         
  54.801       0            0           0         
  54.97        0            0           0         
  54.77        0            0           0         
  54.497       0            0           0         
  54.759       0            0           0         
  55.149       0            0           0         
  55.229       0            0           0         
  53.609       0            0           0         
  53.006       0            0           0         
  52.932       0            0           0         
  53.111       0            0           0         
  53.121       0            0           0         
  53.146       0            0           0         
  53.542       0            0           0         
  53.694       0            0           0         
  53.341       0            0           0         
  51.424       0            0           0         
  51.977       0            0           0         
  53.623       0            0           0         
  55.551       0            0           0         
  54.851       0            0           0         
  53.629       0            0           0         
  54.228       0            0           0         
  54.42        0            0           0         
  54.204       0            0           0         
  53.129       0            0           0         
  53.38        0            0           0         
  53.439       0            0           0         
  51.327       0            0           0         
  51.124       0            0           0         
  51.679       0            0           0         
  52.514       0            0           0         
  52.545       0            0           0         
  52.811       0            0           0         
  54.552       0            0           0         
  54.783       0            0           0         
  54.383       0            0           0         
  53.566       0            0           0         
  51.986       0            0           0         
  50.679       0            0           0         
  50.74        0            0           0         
  51.776       0            0           0         
  52.704       0            0           0         
  52.613       0            0           0         
  52.963       0            0           0         
  53.544       0            0           0         
  54.397       0            0           0         
  53.776       0            0           0         
  53.394       0            0           0         
  54.514       0            0           0         
  53.792       0            0           0         
  53.024       0            0           0         
  53.216       0            0           0         
  54.873       0            0           0         
  55.678       0            0           0         
  53.826       0            0           0         
  55.125       0            0           0         
  55.761       0            0           0         
  53.462       0            0           0         
  52.593       0            0           0         
  52.74        0            0           0         
  54.339       0            0           0         
  54.077       0            0           0         
  53.979       0            0           0         
  54.949       0            0           0         
  54.27        0            0           0         
  53.509       0            0           0         
  53.186       0            0           0         
  53.621       0            0           0         
  53.369       0            0           0         
  51.606       0            0           0         
  53.048       0            0           0         
  54.729       0            0           0         
  55.883       0            0           0         
  54.754       0            0           0         
  53.713       0            0           0         
  53.434       0            0           0         
  54.764       0            0           0         
  55.09        0            0           0         
  53.371       0            0           0         
  54.8         0            0           0         
  55.75        0            0           0         
  55.26        0            0           0         
  56.278       0            0           0         
  56.853       0            0           0         
  56.457       0            0           0         
  55.959       0            0           0         
  55.463       0            0           0         
  54.986       0            0           0         
  53.937       0            0           0         
  52.81        0            0           0         
  51.657       0            0           0         
  52.117       0            0           0         
  53.141       0            0           0         
  54.741       0            0           0         
  54.796       0            0           0         
  54.654       0            0           0         
  54.42        0            0           0         
  54.894       0            0           0         
  54.661       0            0           0         
  53.441       0            0           0         
  52.575       0            0           0         
  53.356       0            0           0         
  56.179       0            0           0         
  55.752       0            0           0         
  56.095       0            0           0         
  57.596       0            0           0         
  56.281       0            0           0         
  56.01        0            0           0         
  57.12        0            0           0         
  54.887       0            0           0         
  52.995       0            0           0         
  51.636       0            0           0         
  51.67        0            0           0         
  52.643       0            0           0         
  54.605       0            0           0         
  54.353       0            0           0         
  54.237       0            0           0         
  54.314       0            0           0         
  53.914       0            0           0         
  53.725       0            0           0         
  53.759       0            0           0         
  55.168       0            0           0         
  56.476       0            0           0         
  57.674       0            0           0         
  57.679       0            0           0         
  56.643       0            0           0         
  54.638       0            0           0         
  55.299       0            0           0         
  55.358       0            0           0         
  54.89        0            0           0         
  56.049       0            0           0         
  56.496       0            0           0         
  56.336       0            0           0         
  57.382       0            0           0         
  57.596       0            0           0         
  57.036       0            0           0         
  55.274       0            0           0         
  53.874       0            0           0         
  52.917       0            0           0         
  54.802       0            0           0         
  54.663       0            0           0         
  52.937       0            0           0         
  52.404       0            0           0         
  52.526       0            0           0         
  53.193       0            0           0         
  54.28        0            0           0         
  54.725       0            0           0         
  54.608       0            0           0         
  53.55        0            0           0         
  53.499       0            0           0         
  54.084       0            0           0         
  53.381       0            0           0         
  52.402       0            0           0         
  51.407       0            0           0         
  52.325       0            0           0         
  54.205       0            0           0         
  56.415       0            0           0         
  55.427       0            0           0         
  54.793       0            0           0         
  54.519       0            0           0         
  55.297       0            0           0         
  55.891       0            0           0         
  56.436       0            0           0         
  57.556       0            0           0         
  57.573       0            0           0         
  57.07        0            0           0         
  57.811       0            0           0         
  56.528       0            0           0         
  54.441       0            0           0         
  55.177       0            0           0         
  55.665       0            0           0         
  56.081       0            0           0         
  56.957       0            0           0         
  56.022       0            0           0         
  54.905       0            0           0         
  58.726       0            0           0         
  58.945       0            0           0         
  57.34        0            0           0         
  56.435       0            0           0         
  55.269       0            0           0         
  54.343       0            0           0         
  55.376       0            0           0         
  56.585       0            0           0         
  57.525       0            0           0         
  56.712       0            0           0         
  56.634       0            0           0         
  56.675       0            0           0         
  55.616       0            0           0         
  56.13        0            0           0         
  56.979       0            0           0         
  56.084       0            0           0         
  55.519       0            0           0         
  55.438       0            0           0         
  56.75        0            0           0         
  56.653       0            0           0         
  55.849       0            0           0         
  54.668       0            0           0         
  55.002       0            0           0         
  55.859       0            0           0         
  56.318       0            0           0         
  55.623       0            0           0         
  54.699       0            0           0         
  54.605       0            0           0         
  55.354       0            0           0         
  56.211       0            0           0         
  56.334       0            0           0         
  55.928       0            0           0         
  55.593       0            0           0         
  56.119       0            0           0         
  55.813       0            0           0         
  55.406       0            0           0         
  55.6         0            0           0         
  56.014       0            0           0         
  56.111       0            0           0         
  55.038       0            0           0         
  56.025       0            0           0         
  57.058       0            0           0         
  56.326       0            0           0         
  55.875       0            0           0         
  55.672       0            0           0         
  55.907       0            0           0         
  56.279       0            0           0         
  56.621       0            0           0         
  56.777       0            0           0         
  57.728       0            0           0         
  58.243       0            0           0         
  57.101       0            0           0         
  55.717       0            0           0         
  55.098       0            0           0         
  56.484       0            0           0         
  55.98        0            0           0         
  55.33        0            0           0         
  55.463       0            0           0         
  55.466       0            0           0         
  56.306       0            0           0         
  59.082       0            0           0         
  56.775       0            0           0         
  54.881       0            0           0         
  56.383       0            0           0         
  56.725       0            0           0         
  57.37        0            0           0         
  59.165       0            0           0         
  59.511       0            0           0         
  59.34        0            0           0         
  58.732       0            0           0         
  58.836       0            0           0         
  58.546       0            0           0         
  57.236       0            0           0         
  56.768       0            0           0         
  56.769       0            0           0         
  57.357       0            0           0         
  57.589       0            0           0         
  57.397       0            0           0         
  56.553       0            0           0         
  57.337       0            0           0         
  57.481       0            0           0         
  56.072       0            0           0         
  55.526       0            0           0         
  55.667       0            0           0         
  56.738       0            0           0         
  56.042       0            0           0         
  55.901       0            0           0         
  57.043       0            0           0         
  56.092       0            0           0         
  55.326       0            0           0         
  55.261       0            0           0         
  58.662       0            0           0         
  60.704       0            0           0         
  60.099       0            0           0         
  60.005       0            0           0         
  58.982       0            0           0         
  56.533       0            0           0         
  54.777       0            0           0         
  54.169       0            0           0         
  55.08        0            0           0         
  54.852       0            0           0         
  55.432       0            0           0         
  57.241       0            0           0         
  57.109       0            0           0         
  57.684       0            0           0         
  59.383       0            0           0         
  58.365       0            0           0         
  58.386       0            0           0         
  59.959       0            0           0         
  59.707       0            0           0         
  58.736       0            0           0         
  57.014       0            0           0         
  57.234       0            0           0         
  56.947       0            0           0         
  55.944       0            0           0         
  57.468       0            0           0         
  58.476       0            0           0         
  58.775       0            0           0         
  57.51        0            0           0         
  56.699       0            0           0         
  56.448       0            0           0         
  56.876       0            0           0         
  57.828       0            0           0         
  59.325       0            0           0         
  59.031       0            0           0         
  58.594       0            0           0         
  58.034       0            0           0         
  60.339       0            0           0         
  59.787       0            0           0         
  56.35        0            0           0         
  54.614       0            0           0         
  53.411       0            0           0         
  52.767       0            0           0         
  55.933       0            0           0         
  56.987       0            0           0         
  56.113       0            0           0         
  58.421       0            0           0         
  58.239       0            0           0         
  55.898       0            0           0         
  57.547       0            0           0         
  57.777       0            0           0         
  56.752       0            0           0         
  55.622       0            0           0         
  55.449       0            0           0         
  56.109       0            0           0         
  57.128       0            0           0         
  57.809       0            0           0         
  58.11        0            0           0         
  56.571       0            0           0         
  57.065       0            0           0         
  59.061       0            0           0         
  59.131       0            0           0         
  58.12        0            0           0         
  56.555       0            0           0         
  58.813       0            0           0         
  59.435       0            0           0         
  58.728       0            0           0         
  56.703       0            0           0         
  57.256       0            0           0         
  59.482       0            0           0         
  59.678       0            0           0         
  59.716       0            0           0         
  59.442       0            0           0         
  57.205       0            0           0         
  56.455       0            0           0         
  56.677       0            0           0         
  56.614       0            0           0         
  56.122       0            0           0         
  55.6         0            0           0         
  57.101       0            0           0         
  58.317       0            0           0         
  59.19        0            0           0         
  58.833       0            0           0         
  58.484       0            0           0         
  58.333       0            0           0         
  59.521       0            0           0         
  59.23        0            0           0         
  58.511       0            0           0         
  60.624       0            0           0         
  60.831       0            0           0         
  59.939       0            0           0         
  58.938       0            0           0         
  58.838       0            0           0         
  59.272       0            0           0         
  59.937       0            0           0         
  59.257       0            0           0         
  58.203       0            0           0         
  58.916       0            0           0         
  58.484       0            0           0         
  57.744       0            0           0         
  58.372       0            0           0         
  57.777       0            0           0         
  57.385       0            0           0         
  60.759       0            0           0         
  62.277       0            0           0         
  62.325       0            0           0         
  59.736       0            0           0         
  59.189       0            0           0         
  59.673       0            0           0         
  60.601       0            0           0         
  60.371       0            0           0         
  59.989       0            0           0         
  61.021       0            0           0         
  59.444       0            0           0         
  57.242       0            0           0         
  56.837       0            0           0         
  59.141       0            0           0         
  61.24        0            0           0         
  58.636       0            0           0         
  58.599       0            0           0         
  59.364       0            0           0         
  59.46        0            0           0         
  60.299       0            0           0         
  60.97        0            0           0         
  60.174       0            0           0         
  59.657       0            0           0         
  59.211       0            0           0         
  58.678       0            0           0         
  59.045       0            0           0         
  59.932       0            0           0         
  61.455       0            0           0         
  60.62        0            0           0         
  59.774       0            0           0         
  61.119       0            0           0         
  60.434       0            0           0         
  59.477       0            0           0         
  59.523       0            0           0         
  57.777       0            0           0         
  56.523       0            0           0         
  57.992       0            0           0         
  60.191       0            0           0         
  61.275       0            0           0         
  58.999       0            0           0         
  59.756       0            0           0         
  60.742       0            0           0         
  60.277       0            0           0         
  60.782       0            0           0         
  61.133       0            0           0         
  60.532       0            0           0         
  58.446       0            0           0         
  57.253       0            0           0         
  58.9         0            0           0         
  59.513       0            0           0         
  59.176       0            0           0         
  57.296       0            0           0         
  58.086       0            0           0         
  59.48        0            0           0         
  60.904       0            0           0         
  61.018       0            0           0         
  60.401       0            0           0         
  58.861       0            0           0         
  59.217       0            0           0         
  58.712       0            0           0         
  55.811       0            0           0         
  57.375       0            0           0         
  58.931       0            0           0         
  58.928       0            0           0         
  57.729       0            0           0         
  57.602       0            0           0         
  59.783       0            0           0         
  60.076       0            0           0         
  60.322       0            0           0         
  61.02        0            0           0         
  59.429       0            0           0         
  58.455       0            0           0         
  59.101       0            0           0         
  59.225       0            0           0         
  59.33        0            0           0         
  59.519       0            0           0         
  60.851       0            0           0         
  61.736       0            0           0         
  61.688       0            0           0         
  61.801       0            0           0         
  62.014       0            0           0         
  62.349       0            0           0         
  59.667       0            0           0         
  58.033       0            0           0         
  58.416       0            0           0         
  59.514       0            0           0         
  59.913       0            0           0         
  59.223       0            0           0         
  59.411       0            0           0         
  59.452       0            0           0         
  59.184       0            0           0         
  60.412       0            0           0         
  60.214       0            0           0         
  57.972       0            0           0         
  56.929       0            0           0         
  57.264       0            0           0         
  59.254       0            0           0         
  59.71        0            0           0         
  59.662       0            0           0         
  59.106       0            0           0         
  59.6         0            0           0         
  60.495       0            0           0         
  61.805       0            0           0         
  61.843       0            0           0         
  61.801       0            0           0         
  61.727       0            0           0         
  62.463       0            0           0         
  62.889       0            0           0         
  62.936       0            0           0         
  61.713       0            0           0         
  60.888       0            0           0         
  60.531       0            0           0         
  61.135       0            0           0         
  62.211       0            0           0         
  63.766       0            0           0         
  62.107       0            0           0         
  61.69        0            0           0         
  62.559       0            0           0         
  61.502       0            0           0         
  60.739       0            0           0         
  60.268       0            0           0         
  60.366       0            0           0         
  60.018       0            0           0         
  59.259       0            0           0         
  59.223       0            0           0         
  59.942       0            0           0         
  61.293       0            0           0         
  60.285       0            0           0         
  60.239       0            0           0         
  61.057       0            0           0         
  62.124       0            0           0         
  62.573       0            0           0         
  62.478       0            0           0         
  62.118       0            0           0         
  62.154       0            0           0         
  62.342       0            0           0         
  59.166       0            0           0         
  58.642       0            0           0         
  60.218       0            0           0         
  61.195       0            0           0         
  61.079       0            0           0         
  60.102       0            0           0         
  58.962       0            0           0         
  58.787       0            0           0         
  59.333       0            0           0         
  59.812       0            0           0         
  59.573       0            0           0         
  58.888       0            0           0         
  59.026       0            0           0         
  59.184       0            0           0         
  59.231       0            0           0         
  58.038       0            0           0         
  58.127       0            0           0         
  59.152       0            0           0         
  60.756       0            0           0         
  60.75        0            0           0         
  59.85        0            0           0         
  60.316       0            0           0         
  60.153       0            0           0         
  59.853       0            0           0         
  61.56        0            0           0         
  62.081       0            0           0         
  61.87        0            0           0         
  61.624       0            0           0         
  60.368       0            0           0         
  58.812       0            0           0         
  59.209       0            0           0         
  59.854       0            0           0         
  60.659       0            0           0         
  61.581       0            0           0         
  62.275       0            0           0         
  62.358       0            0           0         
  59.66        0            0           0         
  58.974       0            0           0         
  59.605       0            0           0         
  61.559       0            0           0         
  63.322       0            0           0         
  64.551       0            0           0         
  63.565       0            0           0         
  61.995       0            0           0         
  60.437       0            0           0         
  60.32        0            0           0         
  59.841       0            0           0         
  59.34        0            0           0         
  59.523       0            0           0         
  58.961       0            0           0         
  58.527       0            0           0         
  60.094       0            0           0         
  61.59        0            0           0         
  62.419       0            0           0         
  60.676       0            0           0         
  61.331       0            0           0         
  62.682       0            0           0         
  62.798       0            0           0         
  60.578       0            0           0         
  58.3         0            0           0         
  59.311       0            0           0         
  61.035       0            0           0         
  62.703       0            0           0         
  63.196       0            0           0         
  62.717       0            0           0         
  61.793       0            0           0         
  60.6         0            0           0         
  60.342       0            0           0         
  60.702       0            0           0         
  61.957       0            0           0         
  61.262       0            0           0         
  60.062       0            0           0         
  59.372       0            0           0         
  58.375       0            0           0         
  58.205       0            0           0         
  60.741       0            0           0         
  60.666       0            0           0         
  60.525       0            0           0         
  62.507       0            0           0         
  61.264       0            0           0         
  59.602       0            0           0         
  59.426       0            0           0         
  60.893       0            0           0         
  62.707       0            0           0         
  64.199       0            0           0         
  64.914       0            0           0         
  64.533       0            0           0         
  61.974       0            0           0         
  61.36        0            0           0         
  61.259       0            0           0         
  61.162       0            0           0         
  62.129       0            0           0         
  62.669       0            0           0         
  61.631       0            0           0         
  61.251       0            0           0         
  61.748       0            0           0         
  63.828       0            0           0         
  63.739       0            0           0         
  63.528       0            0           0         
  64.085       0            0           0         
  62.16        0            0           0         
  60.948       0            0           0         
  62.253       0            0           0         
  61.016       0            0           0         
  59.414       0            0           0         
  58.089       0            0           0         
  60.918       0            0           0         
  63.361       0            0           0         
  63.601       0            0           0         
  63.608       0            0           0         
  63.378       0            0           0         
  62.792       0            0           0         
  64.469       0            0           0         
  65.241       0            0           0         
  63.762       0            0           0         
  62.228       0            0           0         
  61.518       0            0           0         
  62.221       0            0           0         
  63.198       0            0           0         
  63.292       0            0           0         
  61.873       0            0           0         
  61.375       0            0           0         
  60.939       0            0           0         
  60.412       0            0           0         
  62.473       0            0           0         
  63.995       0            0           0         
  64.21        0            0           0         
  62.637       0            0           0         
  60.985       0            0           0         
  59.511       0            0           0         
  61.67        0            0           0         
  63.72        0            0           0         
  65.089       0            0           0         
  64.081       0            0           0         
  62.969       0            0           0         
  62.014       0            0           0         
  62.513       0            0           0         
  63.095       0            0           0         
  63.629       0            0           0         
  63.468       0            0           0         
  63.695       0            0           0         
  64.487       0            0           0         
  63.514       0            0           0         
  61.967       0            0           0         
  59.844       0            0           0         
  61.99        0            0           0         
  63.961       0            0           0         
  65.441       0            0           0         
  63.869       0            0           0         
  62.98        0            0           0         
  63.046       0            0           0         
  63.58        0            0           0         
  63.804       0            0           0         
  63.66        0            0           0         
  62.995       0            0           0         
  64.046       0            0           0         
  66.99        0            0           0         
  64.391       0            0           0         
  63.063       0            0           0         
  63.186       0            0           0         
  63.393       0            0           0         
  63.318       0            0           0         
  62.951       0            0           0         
  62.675       0            0           0         
  62.492       0            0           0         
  62.401       0            0           0         
  62.293       0            0           0         
  63.004       0            0           0         
  64.477       0            0           0         
  64.442       0            0           0         
  64.577       0            0           0         
  64.835       0            0           0         
  63.618       0            0           0         
  62.898       0            0           0         
  62.687       0            0           0         
  64.402       0            0           0         
  65.033       0            0           0         
  64.724       0            0           0         
  64.417       0            0           0         
  64.537       0            0           0         
  64.964       0            0           0         
  64.346       0            0           0         
  63.179       0            0           0         
  61.67        0            0           0         
  61.907       0            0           0         
  63.393       0            0           0         
  65.743       0            0           0         
  66.387       0            0           0         
  65.586       0            0           0         
  63.899       0            0           0         
  64.948       0            0           0         
  63.97        0            0           0         
  61.821       0            0           0         
  63.314       0            0           0         
  65.088       0            0           0         
  66.949       0            0           0         
  67.642       0            0           0         
  67.735       0            0           0         
  67.299       0            0           0         
  65.784       0            0           0         
  65.094       0            0           0         
  64.942       0            0           0         
  64.692       0            0           0         
  64.296       0            0           0         
  63.801       0            0           0         
  63.282       0            0           0         
  64.671       0            0           0         
  66.945       0            0           0         
  67.08        0            0           0         
  65.414       0            0           0         
  63.223       0            0           0         
  64.711       0            0           0         
  64.804       0            0           0         
  64.161       0            0           0         
  63.941       0            0           0         
  64.49        0            0           0         
  65.208       0            0           0         
  64.429       0            0           0         
  64.212       0            0           0         
  64.372       0            0           0         
  64.939       0            0           0         
  66.68        0            0           0         
  68.422       0            0           0         
  67.056       0            0           0         
  65.339       0            0           0         
  63.805       0            0           0         
  64.013       0            0           0         
  64.595       0            0           0         
  65.128       0            0           0         
  64.62        0            0           0         
  65.589       0            0           0         
  66.859       0            0           0         
  66.467       0            0           0         
  65.718       0            0           0         
  65.123       0            0           0         
  65.816       0            0           0         
  67.066       0            0           0         
  68.084       0            0           0         
  67.263       0            0           0         
  67.422       0            0           0         
  67.894       0            0           0         
  68.035       0            0           0         
  68.509       0            0           0         
  68.704       0            0           0         
  67.449       0            0           0         
  68.411       0            0           0         
  69.699       0            0           0         
  69.241       0            0           0         
  69.91        0            0           0         
  70.425       0            0           0         
  69.116       0            0           0         
  67.896       0            0           0         
  67.306       0            0           0         
  68.555       0            0           0         
  68.847       0            0           0         
  69.555       0            0           0         
  72.428       0            0           0         
  71.195       0            0           0         
  69.591       0            0           0         
  70.651       0            0           0         
  71.555       0            0           0         
  72.362       0            0           0         
  73.037       0            0           0         
  74.736       0            0           0         
  80.211       0            0           0         
  94.708       0            0           0         
  144.544      0            0           0         
  216.601      0            0           0         
  319.525      0            0           0         
  437.677      0            0           0         
  557.707      0            0           0         
  672.566      0            0           0         
  784.738      0            0           0         
  896.798      0            0           0         
  1010.158     0            0           0         
  1116.909     0            0           0         
  1221.676     0            0           0         
  1325.55      0            0           0         
  1432.178     0            0           0         
  1541.03      0            0           0         
  1653.289     0            0           0         
  1759.433     0            0           0         
  1858.659     0            0           0         
  1946.372     0            0           0         
  2039.582     0            0           0         
  2131.293     0            0           0         
  2217.836     0            0           0         
  2308.485     0            0           0         
  2399.405     0            0           0         
  2489.35      0            0           0         
  2567.225     0            0           0         
  2651.93      0            0           0         
  2753.177     0            0           0         
  2834.967     0            0           0         
  2920.055     0            0           0         
  3016.795     0            0           0         
  3097.152     0            0           0         
  3171.953     0            0           0         
  3241.632     0            0           0         
  3326.676     0            0           0         
  3414.255     0            0           0         
  3502.319     0            0           0         
  3567.656     0            0           0         
  3645.587     0            0           0         
  3748.537     0            0           0         
  3808.891     0            0           0         
  3872.605     0            0           0         
  3949.693     0            0           0         
  4023.705     0            0           0         
  4092.709     0            0           0         
  4154.771     0            0           0         
  4237.762     0            0           0         
  4309.392     0            0           0         
  4361.516     0            0           0         
  4431.624     0            0           0         
  4506.983     0            0           0         
  4587.293     0            0           0         
  4639.263     0            0           0         
  4698.873     0            0           0         
  4771.992     0            0           0         
  4816.094     0            0           0         
  4865.942     0            0           0         
  4926.1       0            0           0         
  4986.975     0            0           0         
  5060.702     0            0           0         
  5150.553     0            0           0         
  5201.2       0            0           0         
  5249.765     0            0           0         
  5298.481     0            0           0         
  5354.452     0            0           0         
  5404.195     0            0           0         
  5446.199     0            0           0         
  5496.42      0            0           0         
  5555.59      0            0           0         
  5624.6       0            0           0         
  5690.058     0            0           0         
  5741.053     0            0           0         
  5776.216     0            0           0         
  5843.676     0            0           0         
  5901.283     0            0           0         
  5947.663     0            0           0         
  6007.966     0            0           0         
  6063.07      0            0           0         
  6112.633     0            0           0         
  6150.681     0            0           0         
  6198.32      0            0           0         
  6255.654     0            0           0         
  6328.19      0            0           0         
  6368.028     0            0           0         
  6377.032     0            0           0         
  6446.498     0            0           0         
  6496.171     0            0           0         
  6527.873     0            0           0         
  6585.014     0            0           0         
  6634.785     0            0           0         
  6677.441     0            0           0         
  6705.233     0            0           0         
  6733.689     0            0           0         
  6764.035     0            0           0         
  6828.126     0            0           0         
  6872.47      0            0           0         
  6900.975     0            0           0         
  6948.078     0            0           0         
  7003.013     0            0           0         
  7064.413     0            0           0         
  7126.614     0            0           0         
  7167.719     0            0           0         
  7192.398     0            0           0         
  7221.514     0            0           0         
  7260.96      0            0           0         
  7307.934     0            0           0         
  7349.756     0            0           0         
  7386.318     0            0           0         
  7421.231     0            0           0         
  7482.592     0            0           0         
  7525.695     0            0           0         
  7557.225     0            0           0         
  7604.684     0            0           0         
  7635.428     0            0           0         
  7656.719     0            0           0         
  7698.27      0            0           0         
  7747.827     0            0           0         
  7800.322     0            0           0         
  7831.751     0            0           0         
  7850.348     0            0           0         
  7861.924     0            0           0         
  7883.709     0            0           0         
  7912.099     0            0           0         
  7946.143     0            0           0         
  7991.431     0            0           0         
  8034.533     0            0           0         
  8075.833     0            0           0         
  8113.836     0            0           0         
  8151.059     0            0           0         
  8185.796     0            0           0         
  8207.627     0            0           0         
  8228.766     0            0           0         
  8247.758     0            0           0         
  8256.325     0            0           0         
  8283.027     0            0           0         
  8323.532     0            0           0         
  8386.1       0            0           0         
  8405.13      0            0           0         
  8414.457     0            0           0         
  8492.002     0            0           0         
  8507.321     0            0           0         
  8509.369     0            0           0         
  8600.431     0            0           0         
  8654.352     0            0           0         
  8683.589     0            0           0         
  8681.978     0            0           0         
  8716.128     0            0           0         
  8754.542     0            0           0         
  8738.203     0            0           0         
  8744.816     0            0           0         
  8770.997     0            0           0         
  8835.625     0            0           0         
  8848.324     0            0           0         
  8847.267     0            0           0         
  8880.744     0            0           0         
  8894.719     0            0           0         
  8906.822     0            0           0         
  8942.418     0            0           0         
  8980.928     0            0           0         
  9020.809     0            0           0         
  9061.425     0            0           0         
  9083.905     0            0           0         
  9101.607     0            0           0         
  9126.782     0            0           0         
  9164.198     0            0           0         
  9191.401     0            0           0         
  9170.612     0            0           0         
  9183.115     0            0           0         
  9209.449     0            0           0         
  9242.222     0            0           0         
  9285.667     0            0           0         
  9323.283     0            0           0         
  9332.765     0            0           0         
  9341.82      0            0           0         
  9358.033     0            0           0         
  9395.068     0            0           0         
  9435.204     0            0           0         
  9473.133     0            0           0         
  9502.403     0            0           0         
  9495.784     0            0           0         
  9496.197     0            0           0         
  9542.899     0            0           0         
  9583.854     0            0           0         
  9603.815     0            0           0         
  9574.979     0            0           0         
  9593.065     0            0           0         
  9623.576     0            0           0         
  9653.654     0            0           0         
  9685.727     0            0           0         
  9718.718     0            0           0         
  9752.662     0            0           0         
  9759.986     0            0           0         
  9756.108     0            0           0         
  9741.615     0            0           0         
  9773.396     0            0           0         
  9814.28      0            0           0         
  9851.84      0            0           0         
  9898.729     0            0           0         
  9936.66      0            0           0         
  9951.8       0            0           0         
  9971.262     0            0           0         
  9982.947     0            0           0         
  9977.316     0            0           0         
  10027.001    0            0           0         
  10067.773    0            0           0         
  10070.732    0            0           0         
  10097.831    0            0           0         
  10112.047    0            0           0         
  10094.171    0            0           0         
  10129.666    0            0           0         
  10163.272    0            0           0         
  10177.163    0            0           0         
  10193.096    0            0           0         
  10200.777    0            0           0         
  10193.627    0            0           0         
  10279.934    0            0           0         
  10342.484    0            0           0         
  10342.2      0            0           0         
  10347.885    0            0           0         
  10340.074    0            0           0         
  10309.191    0            0           0         
  10316.824    0            0           0         
  10341.688    0            0           0         
  10385.736    0            0           0         
  10417.906    0            0           0         
  10440.963    0            0           0         
  10452.407    0            0           0         
  10456.983    0            0           0         
  10463.18     0            0           0         
  10472.796    0            0           0         
  10522.582    0            0           0         
  10547.128    0            0           0         
  10530.752    0            0           0         
  10535.987    0            0           0         
  10555.017    0            0           0         
  10590.23     0            0           0         
  10610.487    0            0           0         
  10615.759    0            0           0         
  10602.873    0            0           0         
  10632.19     0            0           0         
  10648.377    0            0           0         
  10644.248    0            0           0         
  10724.094    0            0           0         
  10778.651    0            0           0         
  10796.099    0            0           0         
  10782.092    0            0           0         
  10792.587    0            0           0         
  10834.048    0            0           0         
  10818.678    0            0           0         
  10799.913    0            0           0         
  10779.888    0            0           0         
  10796.776    0            0           0         
  10810.957    0            0           0         
  10820.827    0            0           0         
  10852.525    0            0           0         
  10879.486    0            0           0         
  10900.812    0            0           0         
  10904.422    0            0           0         
  10929.563    0            0           0         
  10977.391    0            0           0         
  10987.645    0            0           0         
  10999.505    0            0           0         
  11013.214    0            0           0         
  11028.043    0            0           0         
  11052.197    0            0           0         
  11085.274    0            0           0         
  11102.529    0            0           0         
  11126.226    0            0           0         
  11156.442    0            0           0         
  11209.85     0            0           0         
  11257.793    0            0           0         
  11300.865    0            0           0         
  11348.224    0            0           0         
  11395.369    0            0           0         
  11440.943    0            0           0         
  11448.569    0            0           0         
  11497.893    0            0           0         
  11581.063    0            0           0         
  11625.025    0            0           0         
  11667.371    0            0           0         
  11711.137    0            0           0         
  11805.541    0            0           0         
  11875.358    0            0           0         
  11919.39     0            0           0         
  11867.102    0            0           0         
  11891.498    0            0           0         
  11972.761    0            0           0         
  12020.825    0            0           0         
  12063.325    0            0           0         
  12100.202    0            0           0         
  12119.369    0            0           0         
  12148.116    0            0           0         
  12181.994    0            0           0         
  12196.423    0            0           0         
  12232.975    0            0           0         
  12283.146    0            0           0         
  12315.324    0            0           0         
  12347.465    0            0           0         
  12377.599    0            0           0         
  12390.08     0            0           0         
  12439.672    0            0           0         
  12501.971    0            0           0         
  12470.373    0            0           0         
  12501.966    0            0           0         
  12565.839    0            0           0         
  12572.933    0            0           0         
  12598.529    0            0           0         
  12630.444    0            0           0         
  12627.945    0            0           0         
  12661.201    0            0           0         
  12711.262    0            0           0         
  12734.081    0            0           0         
  12753.253    0            0           0         
  12765.991    0            0           0         
  12752.389    0            0           0         
  12798.964    0            0           0         
  12864.301    0            0           0         
  12849.514    0            0           0         
  12869.487    0            0           0         
  12897.053    0            0           0         
  12867.539    0            0           0         
  12880.077    0            0           0         
  12911.622    0            0           0         
  12931.193    0            0           0         
  12942.95     0            0           0         
  12952.63     0            0           0         
  12970.577    0            0           0         
  13014.825    0            0           0         
  13068.159    0            0           0         
  13106.615    0            0           0         
  13133.398    0            0           0         
  13148.582    0            0           0         
  13137.201    0            0           0         
  13120.122    0            0           0         
  13110.608    0            0           0         
  13141.389    0            0           0         
  13162.99     0            0           0         
  13176.144    0            0           0         
  13171.836    0            0           0         
  13216.649    0            0           0         
  13262.134    0            0           0         
  13238.045    0            0           0         
  13284.725    0            0           0         
  13345.879    0            0           0         
  13362.092    0            0           0         
  13376.182    0            0           0         
  13396.064    0            0           0         
  13437.661    0            0           0         
  13434.286    0            0           0         
  13419.235    0            0           0         
  13418.02     0            0           0         
  13455.526    0            0           0         
  13492.919    0            0           0         
  13490.023    0            0           0         
  13475.388    0            0           0         
  13464.431    0            0           0         
  13475.184    0            0           0         
  13496.04     0            0           0         
  13517.9      0            0           0         
  13533.784    0            0           0         
  13584.302    0            0           0         
  13626.603    0            0           0         
  13619.621    0            0           0         
  13619.964    0            0           0         
  13627.898    0            0           0         
  13649.828    0            0           0         
  13654.068    0            0           0         
  13652.119    0            0           0         
  13646.804    0            0           0         
  13682.45     0            0           0         
  13719.695    0            0           0         
  13735.777    0            0           0         
  13751.003    0            0           0         
  13754.25     0            0           0         
  13730.895    0            0           0         
  13755.633    0            0           0         
  13796.071    0            0           0         
  13846.257    0            0           0         
  13830.518    0            0           0         
  13815.467    0            0           0         
  13832.354    0            0           0         
  13916.095    0            0           0         
  13976.731    0            0           0         
  13962.599    0            0           0         
  13913.601    0            0           0         
  13896.044    0            0           0         
  13952.966    0            0           0         
  13977.01     0            0           0         
  13999.083    0            0           0         
  14028.877    0            0           0         
  14025.558    0            0           0         
  14009.186    0            0           0         
  13979.616    0            0           0         
  13989.263    0            0           0         
  14010.828    0            0           0         
  14042.067    0            0           0         
  14045.026    0            0           0         
  14060.332    0            0           0         
  14103.644    0            0           0         
  14111.6      0            0           0         
  14119.884    0            0           0         
  14136.793    0            0           0         
  14127.433    0            0           0         
  14140.585    0            0           0         
  14194.462    0            0           0         
  14159.816    0            0           0         
  14152.053    0            0           0         
  14201.158    0            0           0         
  14200        0            0           0         
  14203.911    0            0           0         
  14223.32     0            0           0         
  14264.439    0            0           0         
  14301.111    0            0           0         
  14328.422    0            0           0         
  14269.237    0            0           0         
  14266.372    0            0           0         
  14351.285    0            0           0         
  14312.25     0            0           0         
  14297.036    0            0           0         
  14326.493    0            0           0         
  14323.97     0            0           0         
  14335.711    0            0           0         
  14368.609    0            0           0         
  14370.202    0            0           0         
  14365.599    0            0           0         
  14355.685    0            0           0         
  14364.763    0            0           0         
  14385.838    0            0           0         
  14420.113    0            0           0         
  14424.059    0            0           0         
  14433.632    0            0           0         
  14451.232    0            0           0         
  14436.207    0            0           0         
  14427.547    0            0           0         
  14427.27     0            0           0         
  14444.633    0            0           0         
  14443.495    0            0           0         
  14421.793    0            0           0         
  14428.702    0            0           0         
  14453.006    0            0           0         
  14495.08     0            0           0         
  14487.864    0            0           0         
  14516.241    0            0           0         
  14581.194    0            0           0         
  14591.033    0            0           0         
  14582.792    0            0           0         
  14557.014    0            0           0         
  14559.789    0            0           0         
  14551.041    0            0           0         
  14531.432    0            0           0         
  14517.808    0            0           0         
  14524.048    0            0           0         
  14548.182    0            0           0         
  14556.789    0            0           0         
  14561.122    0            0           0         
  14563.274    0            0           0         
  14612.96     0            0           0         
  14619.275    0            0           0         
  14590.834    0            0           0         
  14623.334    0            0           0         
  14654.041    0            0           0         
  14679.787    0            0           0         
  14638.952    0            0           0         
  14642.899    0            0           0         
  14681.852    0            0           0         
  14702.713    0            0           0         
  14697.244    0            0           0         
  14674.387    0            0           0         
  14696.135    0            0           0         
  14732.067    0            0           0         
  14775.504    0            0           0         
  14779.064    0            0           0         
  14773.406    0            0           0         
  14760.353    0            0           0         
  14739.804    0            0           0         
  14762.561    0            0           0         
  14813.438    0            0           0         
  14840.125    0            0           0         
  14848.528    0            0           0         
  14842.883    0            0           0         
  14822.749    0            0           0         
  14877.333    0            0           0         
  14963.925    0            0           0         
  14907.15     0            0           0         
  14872.036    0            0           0         
  14852.977    0            0           0         
  14851.355    0            0           0         
  14871.514    0            0           0         
  14900.731    0            0           0         
  14899.272    0            0           0         
  14911.477    0            0           0         
  14918.881    0            0           0         
  14841.24     0            0           0         
  14835.53     0            0           0         
  14870.805    0            0           0         
  14904.826    0            0           0         
  14926.142    0            0           0         
  14945.436    0            0           0         
  14993.458    0            0           0         
  15012.301    0            0           0         
  15014.172    0            0           0         
  15008.381    0            0           0         
  14990.783    0            0           0         
  14981.084    0            0           0         
  15042.228    0            0           0         
  15053.814    0            0           0         
  15045.524    0            0           0         
  15059.558    0            0           0         
  15026.384    0            0           0         
  14996.264    0            0           0         
  15081.759    0            0           0         
  15108.495    0            0           0         
  15117.535    0            0           0         
  15166.354    0            0           0         
  15145.588    0            0           0         
  15114.482    0            0           0         
  15166.283    0            0           0         
  15163.657    0            0           0         
  15144.744    0            0           0         
  15152.263    0            0           0         
  15130.01     0            0           0         
  15108.858    0            0           0         
  15136.414    0            0           0         
  15130.646    0            0           0         
  15114.365    0            0           0         
  15107.052    0            0           0         
  15083.862    0            0           0         
  15076.922    0            0           0         
  15144.191    0            0           0         
  15169.332    0            0           0         
  15183.516    0            0           0         
  15211.287    0            0           0         
  15167.545    0            0           0         
  15103.679    0            0           0         
  15053.934    0            0           0         
  15104.469    0            0           0         
  15150.783    0            0           0         
  15087.781    0            0           0         
  15069.973    0            0           0         
  15071.524    0            0           0         
  15087.151    0            0           0         
  15094.281    0            0           0         
  15122.405    0            0           0         
  15213.715    0            0           0         
  15196.033    0            0           0         
  15155.531    0            0           0         
  15137.369    0            0           0         
  15102.657    0            0           0         
  15076.043    0            0           0         
  15080.706    0            0           0         
  15091.048    0            0           0         
  15101.395    0            0           0         
  15108.218    0            0           0         
  15102.851    0            0           0         
  15096.53     0            0           0         
  15094.97     0            0           0         
  15089.396    0            0           0         
  15081.293    0            0           0         
  15069.721    0            0           0         
  15103.985    0            0           0         
  15137.916    0            0           0         
  15149.42     0            0           0         
  15123.662    0            0           0         
  15105.351    0            0           0         
  15118.293    0            0           0         
  15121.728    0            0           0         
  15123.766    0            0           0         
  15126.794    0            0           0         
  15086.991    0            0           0         
  15074.771    0            0           0         
  15130.008    0            0           0         
  15132.183    0            0           0         
  15137.299    0            0           0         
  15164.896    0            0           0         
  15139.637    0            0           0         
  15134.761    0            0           0         
  15181.181    0            0           0         
  15204.115    0            0           0         
  15202.958    0            0           0         
  15167.013    0            0           0         
  15150.114    0            0           0         
  15161.83     0            0           0         
  15216.018    0            0           0         
  15172.162    0            0           0         
  15134.084    0            0           0         
  15125.805    0            0           0         
  15145.771    0            0           0         
  15162.118    0            0           0         
  15167.633    0            0           0         
  15198.149    0            0           0         
  15225.601    0            0           0         
  15244.375    0            0           0         
  15179.025    0            0           0         
  15149.826    0            0           0         
  15184.587    0            0           0         
  15199.036    0            0           0         
  15199.758    0            0           0         
  15184.092    0            0           0         
  15170.249    0            0           0         
  15171.878    0            0           0         
  15193.982    0            0           0         
  15191.35     0            0           0         
  15178.346    0            0           0         
  15154.266    0            0           0         
  15180.659    0            0           0         
  15204.667    0            0           0         
  15221.693    0            0           0         
  15206.497    0            0           0         
  15173.297    0            0           0         
  15120.443    0            0           0         
  15206.854    0            0           0         
  15268.71     0            0           0         
  15294.498    0            0           0         
  15249.965    0            0           0         
  15211.635    0            0           0         
  15183.205    0            0           0         
  15283.24     0            0           0         
  15299.723    0            0           0         
  15220.874    0            0           0         
  15206.111    0            0           0         
  15178.985    0            0           0         
  15137.485    0            0           0         
  15186.789    0            0           0         
  15215.286    0            0           0         
  15221.49     0            0           0         
  15156.896    0            0           0         
  15137.295    0            0           0         
  15162.559    0            0           0         
  15203.925    0            0           0         
  15218.401    0            0           0         
  15207.333    0            0           0         
  15213.923    0            0           0         
  15197.825    0            0           0         
  15161.584    0            0           0         
  15165.134    0            0           0         
  15197.866    0            0           0         
  15252.924    0            0           0         
  15185.789    0            0           0         
  15138.601    0            0           0         
  15110.443    0            0           0         
  15123.901    0            0           0         
  15171.001    0            0           0         
  15243.336    0            0           0         
  15254.203    0            0           0         
  15244.416    0            0           0         
  15221.054    0            0           0         
  15252.558    0            0           0         
  15261.259    0            0           0         
  15250.469    0            0           0         
  15216.918    0            0           0         
  15203.825    0            0           0         
  15206.273    0            0           0         
  15208.428    0            0           0         
  15207.285    0            0           0         
  15205.263    0            0           0         
  15220.994    0            0           0         
  15220.177    0            0           0         
  15209.807    0            0           0         
  15222.278    0            0           0         
  15233.651    0            0           0         
  15243.855    0            0           0         
  15250.191    0            0           0         
  15263.029    0            0           0         
  15280.936    0            0           0         
  15305.244    0            0           0         
  15284.086    0            0           0         
  15242.473    0            0           0         
  15269.27     0            0           0         
  15280.489    0            0           0         
  15284.381    0            0           0         
  15305.141    0            0           0         
  15309.982    0            0           0         
  15308.194    0            0           0         
  15325.89     0            0           0         
  15296.254    0            0           0         
  15249.897    0            0           0         
  15270.058    0            0           0         
  15285.013    0            0           0         
  15291.413    0            0           0         
  15264.774    0            0           0         
  15278.343    0            0           0         
  15322.221    0            0           0         
  15413.654    0            0           0         
  15349.04     0            0           0         
  15233.031    0            0           0         
  15269.324    0            0           0         
  15289.811    0            0           0         
  15305.89     0            0           0         
  15338.946    0            0           0         
  15371.788    0            0           0         
  15400.331    0            0           0         
  15409.62     0            0           0         
  15347.707    0            0           0         
  15278.496    0            0           0         
  15320.996    0            0           0         
  15343.768    0            0           0         
  15353.533    0            0           0         
  15346.015    0            0           0         
  15312.65     0            0           0         
  15284.314    0            0           0         
  15319.039    0            0           0         
  15328.264    0            0           0         
  15325.528    0            0           0         
  15317.457    0            0           0         
  15319.291    0            0           0         
  15326.487    0            0           0         
  15338.766    0            0           0         
  15353.514    0            0           0         
  15350.287    0            0           0         
  15283.153    0            0           0         
  15338.05     0            0           0         
  15417.765    0            0           0         
  15433.757    0            0           0         
  15396.14     0            0           0         
  15353.875    0            0           0         
  15355.16     0            0           0         
  15382.651    0            0           0         
  15389.188    0            0           0         
  15307.942    0            0           0         
  15288.914    0            0           0         
  15287.233    0            0           0         
  15278.186    0            0           0         
  15311.416    0            0           0         
  15350.723    0            0           0         
  15371.379    0            0           0         
  15345.964    0            0           0         
  15326.821    0            0           0         
  15359.046    0            0           0         
  15358.47     0            0           0         
  15355.619    0            0           0         
  15369.939    0            0           0         
  15395.079    0            0           0         
  15408.142    0            0           0         
  15385.334    0            0           0         
  15359.05     0            0           0         
  15352.104    0            0           0         
  15391.789    0            0           0         
  15345.677    0            0           0         
  15308.909    0            0           0         
  15338.54     0            0           0         
  15353.392    0            0           0         
  15373.925    0            0           0         
  15413.769    0            0           0         
  15448.032    0            0           0         
  15460.936    0            0           0         
  15432.374    0            0           0         
  15463.502    0            0           0         
  15465.812    0            0           0         
  15386.984    0            0           0         
  15388.586    0            0           0         
  15392.438    0            0           0         
  15371.202    0            0           0         
  15376.864    0            0           0         
  15385.809    0            0           0         
  15391.898    0            0           0         
  15380.361    0            0           0         
  15378.247    0            0           0         
  15398.159    0            0           0         
  15421.319    0            0           0         
  15438.781    0            0           0         
  15445.59     0            0           0         
  15475        0            0           0         
  15479.133    0            0           0         
  15435.929    0            0           0         
  15472.679    0            0           0         
  15469.317    0            0           0         
  15384.469    0            0           0         
  15439.414    0            0           0         
  15466.19     0            0           0         
  15422.439    0            0           0         
  15455.918    0            0           0         
  15478.894    0            0           0         
  15472.965    0            0           0         
  15510.451    0            0           0         
  15510.999    0            0           0         
  15451.71     0            0           0         
  15459.622    0            0           0         
  15477.197    0            0           0         
  15499.377    0            0           0         
  15466.019    0            0           0         
  15459.534    0            0           0         
  15495.633    0            0           0         
  15585.77     0            0           0         
  15590.327    0            0           0         
  15478.014    0            0           0         
  15521.768    0            0           0         
  15535.411    0            0           0         
  15498.131    0            0           0         
  15509.883    0            0           0         
  15527.428    0            0           0         
  15548.652    0            0           0         
  15552.168    0            0           0         
  15539.375    0            0           0         
  15508.334    0            0           0         
  15511.429    0            0           0         
  15523.243    0            0           0         
  15543.503    0            0           0         
  15525.078    0            0           0         
  15511.444    0            0           0         
  15504.372    0            0           0         
  15486.229    0            0           0         
  15476.389    0            0           0         
  15475.671    0            0           0         
  15511.278    0            0           0         
  15543.173    0            0           0         
  15570.761    0            0           0         
  15560.939    0            0           0         
  15547.99     0            0           0         
  15532.087    0            0           0         
  15520.02     0            0           0         
  15555.706    0            0           0         
  15636.793    0            0           0         
  15652.103    0            0           0         
  15628.854    0            0           0         
  15571.864    0            0           0         
  15628.127    0            0           0         
  15635.982    0            0           0         
  15599.503    0            0           0         
  15547.208    0            0           0         
  15548.382    0            0           0         
  15594.698    0            0           0         
  15595.818    0            0           0         
  15610.784    0            0           0         
  15634.494    0            0           0         
  15594.845    0            0           0         
  15571.084    0            0           0         
  15561.351    0            0           0         
  15569.19     0            0           0         
  15581.632    0            0           0         
  15599.593    0            0           0         
  15645.979    0            0           0         
  15674.519    0            0           0         
  15683.374    0            0           0         
  15612.506    0            0           0         
  15578.9      0            0           0         
  15577.714    0            0           0         
  15632.761    0            0           0         
  15616.604    0            0           0         
  15557.209    0            0           0         
  15580.939    0            0           0         
  15605.436    0            0           0         
  15636.022    0            0           0         
  15719.823    0            0           0         
  15746.767    0            0           0         
  15738.255    0            0           0         
  15752.938    0            0           0         
  15754.482    0            0           0         
  15743.483    0            0           0         
  15700.207    0            0           0         
  15667.299    0            0           0         
  15646.013    0            0           0         
  15662.656    0            0           0         
  15666.795    0            0           0         
  15670.894    0            0           0         
  15726.431    0            0           0         
  15741.053    0            0           0         
  15732.048    0            0           0         
  15724.561    0            0           0         
  15772.902    0            0           0         
  15842.843    0            0           0         
  15854.34     0            0           0         
  15852.429    0            0           0         
  15839.069    0            0           0         
  15802.491    0            0           0         
  15830.579    0            0           0         
  15872.451    0            0           0         
  15809.192    0            0           0         
  15796.994    0            0           0         
  15816.284    0            0           0         
  15863.716    0            0           0         
  15918.696    0            0           0         
  15958.029    0            0           0         
  15907.45     0            0           0         
  15897.173    0            0           0         
  15887.849    0            0           0         
  15799.591    0            0           0         
  15855.044    0            0           0         
  15951.794    0            0           0         
  15950.437    0            0           0         
  15952.206    0            0           0         
  15957.905    0            0           0         
  15973.806    0            0           0         
  16015.864    0            0           0         
  16043.808    0            0           0         
  15977.481    0            0           0         
  15982.283    0            0           0         
  16004.884    0            0           0         
  15989.079    0            0           0         
  16006.207    0            0           0         
  16034.212    0            0           0         
  16056.07     0            0           0         
  16070.752    0            0           0         
  16069.289    0            0           0         
  16023.755    0            0           0         
  16047.632    0            0           0         
  16087.328    0            0           0         
  16099.715    0            0           0         
  16111.748    0            0           0         
  16125.314    0            0           0         
  16143.817    0            0           0         
  16161.668    0            0           0         
  16179.035    0            0           0         
  16195.626    0            0           0         
  16194.921    0            0           0         
  16189.441    0            0           0         
  16185.576    0            0           0         
  16203.246    0            0           0         
  16214.3      0            0           0         
  16191.198    0            0           0         
  16193.172    0            0           0         
  16220.763    0            0           0         
  16295.116    0            0           0         
  16354.664    0            0           0         
  16372.905    0            0           0         
  16300.679    0            0           0         
  16333.931    0            0           0         
  16361.826    0            0           0         
  16314.321    0            0           0         
  16277.995    0            0           0         
  16269.123    0            0           0         
  16315.694    0            0           0         
  16402.932    0            0           0         
  16470.195    0            0           0         
  16474.144    0            0           0         
  16447.059    0            0           0         
  16421.91     0            0           0         
  16414.852    0            0           0         
  16464.87     0            0           0         
  16517.302    0            0           0         
  16551.019    0            0           0         
  16595.251    0            0           0         
  16616.041    0            0           0         
  16587.677    0            0           0         
  16537.51     0            0           0         
  16533.462    0            0           0         
  16622.599    0            0           0         
  16651.508    0            0           0         
  16661.364    0            0           0         
  16655.543    0            0           0         
  16682.095    0            0           0         
  16713.208    0            0           0         
  16743.245    0            0           0         
  16844.885    0            0           0         
  16920.517    0            0           0         
  16934.835    0            0           0         
  16909.893    0            0           0         
  16901.756    0            0           0         
  16929.504    0            0           0         
  16919.368    0            0           0         
  16923.821    0            0           0         
  16958.563    0            0           0         
  17001.852    0            0           0         
  17029.829    0            0           0         
  17033.233    0            0           0         
  17037.716    0            0           0         
  17056.428    0            0           0         
  17095.68     0            0           0         
  17179.668    0            0           0         
  17252.029    0            0           0         
  17301.917    0            0           0         
  17332.018    0            0           0         
  17342.508    0            0           0         
  17328.678    0            0           0         
  17331.428    0            0           0         
  17364.554    0            0           0         
  17435.933    0            0           0         
  17444.65     0            0           0         
  17457.398    0            0           0         
  17480.715    0            0           0         
  17563.429    0            0           0         
  17631.155    0            0           0         
  17676.132    0            0           0         
  17709.776    0            0           0         
  17729.961    0            0           0         
  17734.803    0            0           0         
  17737.658    0            0           0         
  17780.03     0            0           0         
  17867.986    0            0           0         
  17852.51     0            0           0         
  17863.863    0            0           0         
  17908.781    0            0           0         
  17972.205    0            0           0         
  18040.927    0            0           0         
  18114.896    0            0           0         
  18044.333    0            0           0         
  18022.988    0            0           0         
  18055.187    0            0           0         
  18092.634    0            0           0         
  18156.814    0            0           0         
  18247.879    0            0           0         
  18312.264    0            0           0         
  18339.697    0            0           0         
  18331.188    0            0           0         
  18335.519    0            0           0         
  18390.387    0            0           0         
  18491.358    0            0           0         
  18504.864    0            0           0         
  18503.027    0            0           0         
  18488.594    0            0           0         
  18526.377    0            0           0         
  18571.311    0            0           0         
  18622.153    0            0           0         
  18661.546    0            0           0         
  18702.933    0            0           0         
  18745.912    0            0           0         
  18786.346    0            0           0         
  18821.979    0            0           0         
  18855.323    0            0           0         
  18919.822    0            0           0         
  18965.924    0            0           0         
  18997.65     0            0           0         
  19034.946    0            0           0         
  19100.281    0            0           0         
  19180.044    0            0           0         
  19159.598    0            0           0         
  19197.502    0            0           0         
  19271.461    0            0           0         
  19252.595    0            0           0         
  19211.705    0            0           0         
  19166.336    0            0           0         
  19245.659    0            0           0         
  19336.534    0            0           0         
  19425.208    0            0           0         
  19412.881    0            0           0         
  19400.817    0            0           0         
  19391.484    0            0           0         
  19404.966    0            0           0         
  19449.672    0            0           0         
  19515.337    0            0           0         
  19585.533    0            0           0         
  19675.306    0            0           0         
  19765.204    0            0           0         
  19762.848    0            0           0         
  19718.733    0            0           0         
  19663.103    0            0           0         
  19704.798    0            0           0         
  19731.61     0            0           0         
  19749.474    0            0           0         
  19766.124    0            0           0         
  19813.179    0            0           0         
  19873.823    0            0           0         
  19912.156    0            0           0         
  19959.808    0            0           0         
  20007.138    0            0           0         
  20023.707    0            0           0         
  20047.226    0            0           0         
  20071.688    0            0           0         
  20081.623    0            0           0         
  20057.513    0            0           0         
  20028.662    0            0           0         
  20062.956    0            0           0         
  20096.014    0            0           0         
  20130.707    0            0           0         
  20175.99     0            0           0         
  20187.545    0            0           0         
  20184.82     0            0           0         
  20189.591    0            0           0         
  20206.579    0            0           0         
  20226.688    0            0           0         
  20236.463    0            0           0         
  20281.526    0            0           0         
  20330.752    0            0           0         
  20334.595    0            0           0         
  20341.903    0            0           0         
  20351.834    0            0           0         
  20366.201    0            0           0         
  20337.168    0            0           0         
  20299.588    0            0           0         
  20294.81     0            0           0         
  20325.374    0            0           0         
  20354.288    0            0           0         
  20329.89     0            0           0         
  20340.97     0            0           0         
  20354.448    0            0           0         
  20332.088    0            0           0         
  20310.643    0            0           0         
  20309.034    0            0           0         
  20369.023    0            0           0         
  20371.149    0            0           0         
  20357.884    0            0           0         
  20358.063    0            0           0         
  20341.742    0            0           0         
  20336.046    0            0           0         
  20376.723    0            0           0         
  20301.375    0            0           0         
  20221.658    0            0           0         
  20230.718    0            0           0         
  20173.432    0            0           0         
  20121.981    0            0           0         
  20138.885    0            0           0         
  20178.626    0            0           0         
  20193.814    0            0           0         
  20129.735    0            0           0         
  20084.826    0            0           0         
  20068.348    0            0           0         
  20108.71     0            0           0         
  20099.48     0            0           0         
  20068.48     0            0           0         
  20016.519    0            0           0         
  19984.241    0            0           0         
  19942.952    0            0           0         
  19870.278    0            0           0         
  19892.426    0            0           0         
  19909.033    0            0           0         
  19865.268    0            0           0         
  19843.955    0            0           0         
  19823.398    0            0           0         
  19793.997    0            0           0         
  19730.434    0            0           0         
  19686.333    0            0           0         
  19696.003    0            0           0         
  19682.301    0            0           0         
  19684.659    0            0           0         
  19727.274    0            0           0         
  19661.48     0            0           0         
  19615.848    0            0           0         
  19645.861    0            0           0         
  19569.359    0            0           0         
  19485.793    0            0           0         
  19423.038    0            0           0         
  19376.976    0            0           0         
  19368.395    0            0           0         
  19420.555    0            0           0         
  19378.246    0            0           0         
  19325.108    0            0           0         
  19277.919    0            0           0         
  19196.217    0            0           0         
  19160.737    0            0           0         
  19208.466    0            0           0         
  19190.85     0            0           0         
  19179.285    0            0           0         
  19190.652    0            0           0         
  19116.277    0            0           0         
  19012.638    0            0           0         
  18880.179    0            0           0         
  18892.403    0            0           0         
  18901.71     0            0           0         
  18883.39     0            0           0         
  18838.81     0            0           0         
  18818.233    0            0           0         
  18835.443    0            0           0         
  18848.94     0            0           0         
  18855.878    0            0           0         
  18854.276    0            0           0         
  18817.498    0            0           0         
  18781.679    0            0           0         
  18750.878    0            0           0         
  18694.453    0            0           0         
  18641.213    0            0           0         
  18594.383    0            0           0         
  18540.039    0            0           0         
  18519.5      0            0           0         
  18541.477    0            0           0         
  18541.037    0            0           0         
  18509.164    0            0           0         
  18440.969    0            0           0         
  18458.308    0            0           0         
  18454.868    0            0           0         
  18423.012    0            0           0         
  18442.024    0            0           0         
  18440.901    0            0           0         
  18415.201    0            0           0         
  18376.513    0            0           0         
  18345.364    0            0           0         
  18322.769    0            0           0         
  18281.997    0            0           0         
  18234.106    0            0           0         
  18179.056    0            0           0         
  18165.489    0            0           0         
  18153.574    0            0           0         
  18142.98     0            0           0         
  18102.09     0            0           0         
  18085.397    0            0           0         
  18092.032    0            0           0         
  18035.706    0            0           0         
  17983.076    0            0           0         
  17934.911    0            0           0         
  17944.127    0            0           0         
  17925.969    0            0           0         
  17884.053    0            0           0         
  17901.064    0            0           0         
  17902.604    0            0           0         
  17889.28     0            0           0         
  17844.48     0            0           0         
  17783.702    0            0           0         
  17710.885    0            0           0         
  17679.037    0            0           0         
  17664.552    0            0           0         
  17666.077    0            0           0         
  17696.925    0            0           0         
  17727.33     0            0           0         
  17751.925    0            0           0         
  17686.908    0            0           0         
  17629.752    0            0           0         
  17583.861    0            0           0         
  17610.972    0            0           0         
  17578.229    0            0           0         
  17504.363    0            0           0         
  17481.715    0            0           0         
  17447.485    0            0           0         
  17406.149    0            0           0         
  17379.968    0            0           0         
  17382.509    0            0           0         
  17402.106    0            0           0         
  17389.233    0            0           0         
  17370.003    0            0           0         
  17345.668    0            0           0         
  17314.314    0            0           0         
  17296.243    0            0           0         
  17289.821    0            0           0         
  17307.594    0            0           0         
  17317.139    0            0           0         
  17315.858    0            0           0         
  17271.575    0            0           0         
  17249.37     0            0           0         
  17251.102    0            0           0         
  17326.515    0            0           0         
  17287.637    0            0           0         
  17186.205    0            0           0         
  17120.116    0            0           0         
  17096.033    0            0           0         
  17100.926    0            0           0         
  17135.924    0            0           0         
  17129.129    0            0           0         
  17101.772    0            0           0         
  17089.187    0            0           0         
  17062.414    0            0           0         
  17040.068    0            0           0         
  17082.597    0            0           0         
  17076.989    0            0           0         
  17053.725    0            0           0         
  17066.643    0            0           0         
  17030.152    0            0           0         
  16966.38     0            0           0         
  16889.312    0            0           0         
  16907.92     0            0           0         
  16951.107    0            0           0         
  16898.527    0            0           0         
  16898.389    0            0           0         
  16917.68     0            0           0         
  16916.818    0            0           0         
  16943.173    0            0           0         
  16969.465    0            0           0         
  16946.461    0            0           0         
  16933.462    0            0           0         
  16924.219    0            0           0         
  16913.024    0            0           0         
  16862.647    0            0           0         
  16810.148    0            0           0         
  16808.84     0            0           0         
  16835.646    0            0           0         
  16863.7      0            0           0         
  16857.391    0            0           0         
  16858.813    0            0           0         
  16841.797    0            0           0         
  16753.358    0            0           0         
  16771.719    0            0           0         
  16823.862    0            0           0         
  16860.455    0            0           0         
  16828.81     0            0           0         
  16786.564    0            0           0         
  16784.221    0            0           0         
  16780.766    0            0           0         
  16779.083    0            0           0         
  16783.664    0            0           0         
  16745.689    0            0           0         
  16709.273    0            0           0         
  16715.077    0            0           0         
  16692.772    0            0           0         
  16675.799    0            0           0         
  16696.051    0            0           0         
  16682.522    0            0           0         
  16680.471    0            0           0         
  16733.213    0            0           0         
  16690.181    0            0           0         
  16632.611    0            0           0         
  16604.5      0            0           0         
  16625.759    0            0           0         
  16647.374    0            0           0         
  16638.977    0            0           0         
  16664.756    0            0           0         
  16685.662    0            0           0         
  16675.901    0            0           0         
  16645.734    0            0           0         
  16609.782    0            0           0         
  16571.743    0            0           0         
  16535.9      0            0           0         
  16508.949    0            0           0         
  16499.788    0            0           0         
  16531.383    0            0           0         
  16563.873    0            0           0         
  16580.527    0            0           0         
  16534.198    0            0           0         
  16503.781    0            0           0         
  16529.464    0            0           0         
  16564.747    0            0           0         
  16575.137    0            0           0         
  16534.913    0            0           0         
  16519.806    0            0           0         
  16499.158    0            0           0         
  16460.249    0            0           0         
  16449.543    0            0           0         
  16436.521    0            0           0         
  16411.165    0            0           0         
  16412.219    0            0           0         
  16431.632    0            0           0         
  16475.335    0            0           0         
  16448.179    0            0           0         
  16424.987    0            0           0         
  16425.07     0            0           0         
  16451.258    0            0           0         
  16468.35     0            0           0         
  16465.482    0            0           0         
  16448.71     0            0           0         
  16445.794    0            0           0         
  16466.738    0            0           0         
  16493.424    0            0           0         
  16462.345    0            0           0         
  16344.73     0            0           0         
  16329.435    0            0           0         
  16317.318    0            0           0         
  16294.745    0            0           0         
  16344.925    0            0           0         
  16362.528    0            0           0         
  16325.723    0            0           0         
  16351.655    0            0           0         
  16343.607    0            0           0         
  16283.136    0            0           0         
  16324.616    0            0           0         
  16359.208    0            0           0         
  16375.226    0            0           0         
  16340.336    0            0           0         
  16296.607    0            0           0         
  16245.882    0            0           0         
  16223.589    0            0           0         
  16226.066    0            0           0         
  16256.653    0            0           0         
  16235.067    0            0           0         
  16226.824    0            0           0         
  16236.988    0            0           0         
  16260.134    0            0           0         
  16299.621    0            0           0         
  16357.084    0            0           0         
  16341.967    0            0           0         
  16333.572    0            0           0         
  16334.757    0            0           0         
  16316.741    0            0           0         
  16273.664    0            0           0         
  16204.396    0            0           0         
  16218.083    0            0           0         
  16246.902    0            0           0         
  16290.336    0            0           0         
  16296.285    0            0           0         
  16307.633    0            0           0         
  16324.083    0            0           0         
  16281.552    0            0           0         
  16249.764    0            0           0         
  16229.316    0            0           0         
  16279.949    0            0           0         
  16298.587    0            0           0         
  16287.412    0            0           0         
  16273.492    0            0           0         
  16241.425    0            0           0         
  16195.355    0            0           0         
  16223.074    0            0           0         
  16223.596    0            0           0         
  16203.09     0            0           0         
  16248.169    0            0           0         
  16258.708    0            0           0         
  16240.928    0            0           0         
  16238.644    0            0           0         
  16237.574    0            0           0         
  16237.94     0            0           0         
  16245.975    0            0           0         
  16205.307    0            0           0         
  16133.805    0            0           0         
  16173.577    0            0           0         
  16184.41     0            0           0         
  16175.76     0            0           0         
  16200.331    0            0           0         
  16197.053    0            0           0         
  16176.545    0            0           0         
  16193.893    0            0           0         
  16192.334    0            0           0         
  16175.24     0            0           0         
  16136.76     0            0           0         
  16089.569    0            0           0         
  16043.725    0            0           0         
  16066.756    0            0           0         
  16094.655    0            0           0         
  16126.92     0            0           0         
  16168.828    0            0           0         
  16167.324    0            0           0         
  16140.501    0            0           0         
  16134.036    0            0           0         
  16118.301    0            0           0         
  16096.912    0            0           0         
  16076.268    0            0           0         
  16087.3      0            0           0         
  16109.226    0            0           0         
  16076.605    0            0           0         
  16071.686    0            0           0         
  16079.324    0            0           0         
  16065.146    0            0           0         
  16070.899    0            0           0         
  16084.929    0            0           0         
  16082.214    0            0           0         
  16065.337    0            0           0         
  16046.037    0            0           0         
  16055.352    0            0           0         
  16074.172    0            0           0         
  16099.41     0            0           0         
  16132.294    0            0           0         
  16111.748    0            0           0         
  16075.601    0            0           0         
  16093.763    0            0           0         
  16075.299    0            0           0         
  16038.28     0            0           0         
  15997.197    0            0           0         
  16014.705    0            0           0         
  16051.182    0            0           0         
  16051.746    0            0           0         
  16062.809    0            0           0         
  16063.373    0            0           0         
  16001.26     0            0           0         
  15996.243    0            0           0         
  16005.937    0            0           0         
  15977.047    0            0           0         
  15983.859    0            0           0         
  16003.766    0            0           0         
  16017.459    0            0           0         
  16006.204    0            0           0         
  15974.852    0            0           0         
  15907.342    0            0           0         
  15923.346    0            0           0         
  15961.632    0            0           0         
  15967.524    0            0           0         
  15960.217    0            0           0         
  15960.861    0            0           0         
  16002.821    0            0           0         
  16004.368    0            0           0         
  16014.555    0            0           0         
  16095.236    0            0           0         
  16086.134    0            0           0         
  16049.596    0            0           0         
  16021.086    0            0           0         
  16019.196    0            0           0         
  16008.341    0            0           0         
  15947.871    0            0           0         
  15959.233    0            0           0         
  15990.653    0            0           0         
  16016.639    0            0           0         
  16031.905    0            0           0         
  16046.715    0            0           0         
  16068.524    0            0           0         
  16031.698    0            0           0         
  15992.883    0            0           0         
  15990.094    0            0           0         
  16007.11     0            0           0         
  16031.134    0            0           0         
  16059.332    0            0           0         
  16075.332    0            0           0         
  16071.669    0            0           0         
  16029.713    0            0           0         
  16030.369    0            0           0         
  16030.844    0            0           0         
  16008.153    0            0           0         
  16014.928    0            0           0         
  16011.378    0            0           0         
  15971.38     16183.7191   16176.057   0.001127  
  15977.733    16182.2417   16174.5468  0.0011266 
  15992.739    16180.7652   16173.0372  0.0011255 
  16004.99     16179.2897   16171.5283  0.0011246 
  16036.928    16177.815    16170.02    0.0011224 
  16026.678    16176.3412   16168.5124  0.0011087 
  15924.73     16174.8684   16167.0055  0.0010741 
  15938.526    16173.3965   16165.4993  0.0010666 
  15965.088    16171.9255   16163.9937  0.0010648 
  15973.613    16170.4554   16162.4887  0.0010643 
  15996.4      16168.9863   16160.9845  0.0010627 
  16014.389    16167.5181   16159.4809  0.0010616 
  16018.783    16166.0509   16157.9781  0.0010612 
  16000.491    16164.5846   16156.4759  0.0010625 
  15959.19     16163.1192   16154.9743  0.0010652 
  15883.749    16161.6549   16153.4735  0.0010703 
  15891.799    16160.1915   16151.9734  0.0010697 
  15880.771    16158.729    16150.4739  0.0010705 
  15814.354    16157.2676   16148.9751  0.001075  
  15837.396    16155.8071   16147.4771  0.0010734 
  15891.157    16154.3476   16145.9797  0.0010698 
  15974.094    16152.8891   16144.483   0.0010642 
  15980.566    16151.4316   16142.9871  0.0010638 
  15956.104    16149.9751   16141.4918  0.0010655 
  15898.755    16148.5196   16139.9972  0.0010693 
  15924.616    16147.0651   16138.5033  0.0010675 
  15949.45     16145.6116   16137.0102  0.0010659 
  15956.542    16144.1592   16135.5178  0.0010654 
  15930.905    16142.7077   16134.026   0.0010671 
  15914.917    16141.2573   16132.535   0.0010682 
  15918.985    16139.808    16131.0447  0.0010679 
  15934.547    16138.3597   16129.5552  0.0010668 
  15933.74     16136.9125   16128.0663  0.0010669 
  15907.544    16135.4663   16126.5782  0.0010687 
  15890.487    16134.0212   16125.0908  0.0010699 
  15893.461    16132.5771   16123.6041  0.0010696 
  15923.192    16131.1342   16122.1182  0.0010676 
  15913.913    16129.6923   16120.633   0.0010682 
  15904.785    16128.2515   16119.1485  0.0010689 
  15900.352    16126.8118   16117.6648  0.0010692 
  15893.909    16125.3732   16116.1818  0.0010696 
  15890.68     16123.9357   16114.6996  0.0010698 
  15891.844    16122.4993   16113.2181  0.0010697 
  15933.857    16121.064    16111.7373  0.0010669 
  15944.758    16119.6299   16110.2573  0.0010662 
  15912.966    16118.1969   16108.7781  0.0010683 
  15928.534    16116.765    16107.2996  0.0010673 
  15926.002    16115.3343   16105.8218  0.0010674 
  15898.071    16113.9048   16104.3448  0.0010693 
  15830.065    16112.4764   16102.8686  0.0010739 
  15820.348    16111.0492   16101.3932  0.0010746 
  15881.755    16109.6231   16099.9185  0.0010704 
  15874.704    16108.1982   16098.4446  0.0010709 
  15868.604    16106.7746   16096.9714  0.0010713 
  15866.635    16105.3521   16095.499   0.0010715 
  15866.286    16103.9308   16094.0274  0.0010715 
  15857.153    16102.5107   16092.5566  0.0010721 
  15838.253    16101.0919   16091.0866  0.0010734 
  15856.372    16099.6743   16089.6173  0.0010721 
  15870.633    16098.2579   16088.1488  0.0010712 
  15879.918    16096.8428   16086.6812  0.0010706 
  15886.408    16095.4289   16085.2143  0.0010701 
  15894.074    16094.0163   16083.7482  0.0010696 
  15902.996    16092.6049   16082.2828  0.001069  
  15805.567    16091.1948   16080.8183  0.0010755 
  15770.85     16089.786    16079.3546  0.0010779 
  15799.426    16088.3785   16077.8917  0.0010761 
  15825.627    16086.9723   16076.4296  0.001116  
  15847.442    16085.5674   16074.9683  0.0011358 
  15864.915    16084.1639   16073.5078  0.0011346 
  15874.7      16082.7616   16072.0481  0.0011339 
  15863.403    16081.3607   16070.5893  0.0011347 
  15834.105    16079.9612   16069.1312  0.0011368 
  15890.836    16078.5629   16067.674   0.0011328 
  15912.219    16077.1661   16066.2176  0.0011312 
  15901.118    16075.7706   16064.762   0.001132  
  15876.039    16074.3765   16063.3073  0.0011337 
  15854.006    16072.9838   16061.8533  0.0011354 
  15835.231    16071.5925   16060.4003  0.0011367 
  15831.755    16070.2027   16058.948   0.001137  
  15847.586    16068.8142   16057.4966  0.0011358 
  15879.658    16067.4272   16056.046   0.0011335 
  15908.404    16066.0416   16054.5963  0.0011315 
  15916.493    16064.6574   16053.1474  0.0011309 
  15908.029    16063.2748   16051.6993  0.0011315 
  15907.037    16061.8936   16050.2521  0.0011315 
  15875.533    16060.5139   16048.8058  0.0011338 
  15823.596    16059.1357   16047.3603  0.0011376 
  15830.094    16057.759    16045.9157  0.001137  
  15859.861    16056.3838   16044.4719  0.001135  
  15903.496    16055.0101   16043.029   0.0011318 
  15893.388    16053.638    16041.587   0.0011325 
  15899.045    16052.2674   16040.1458  0.0011321 
  15913.405    16050.8984   16038.7055  0.0011312 
  15892.017    16049.531    16037.2661  0.0011327 
  15902.14     16048.1652   16035.8275  0.0011319 
  15928.325    16046.801    16034.3899  0.0011301 
  15884.56     16045.4383   16032.9531  0.0011332 
  15867.221    16044.0774   16031.5172  0.0011344 
  15865.249    16042.718    16030.0821  0.0011346 
  15834.551    16041.3603   16028.648   0.0011367 
  15844.567    16040.0043   16027.2148  0.001136  
  15879.543    16038.65     16025.7824  0.0011335 
  15893.76     16037.2973   16024.351   0.0011325 
  15909.987    16035.9464   16022.9205  0.0011314 
  15914.9      16034.5972   16021.4908  0.0011262 
  15818.43     16033.2497   16020.0621  0.0010905 
  15800.177    16031.904    16018.6343  0.001076  
  15833.649    16030.56     16017.2073  0.0010736 
  15887.262    16029.2179   16015.7814  0.0010701 
  15908.205    16027.8775   16014.3563  0.0010687 
  15904.206    16026.5389   16012.9321  0.0010689 
  15864.697    16025.2022   16011.5089  0.0010715 
  15857.143    16023.8673   16010.0866  0.0010721 
  15859.485    16022.5342   16008.6652  0.0010719 
  15805.801    16021.2031   16007.2447  0.0010755 
  15782.057    16019.8738   16005.8252  0.0010772 
  15771.567    16018.5465   16004.4067  0.0010779 
  15739.461    16017.2211   16002.989   0.0010801 
  15764.473    16015.8976   16001.5723  0.0010784 
  15820.824    16014.576    16000.1566  0.0010746 
  15878.688    16013.2565   15998.7418  0.0010706 
  15883.709    16011.939    15997.3279  0.0010703 
  15862.582    16010.6235   15995.915   0.0010717 
  15849.705    16009.31     15994.5031  0.0010726 
  15860.044    16007.9986   15993.0921  0.0010719 
  15871.701    16006.6893   15991.6821  0.0010711 
  15831.847    16005.382    15990.273   0.0010738 
  15792.98     16004.0769   15988.8649  0.0010765 
  15771.395    16002.7739   15987.4578  0.0010779 
  15828.197    16001.4731   15986.0517  0.0010741 
  15818.558    16000.1745   15984.6465  0.0010747 
  15785.094    15998.8781   15983.2423  0.001077  
  15784.075    15997.5838   15981.8391  0.001077  
  15787.567    15996.2919   15980.4369  0.0010768 
  15792.698    15995.0022   15979.0357  0.0010765 
  15796.159    15993.7148   15977.6355  0.0010762 
  15766.132    15992.4297   15976.2362  0.0010782 
  15733.294    15991.147    15974.838   0.0010805 
  15747.072    15989.8667   15973.4407  0.0010796 
  15783.498    15988.5887   15972.0445  0.0010771 
  15812.477    15987.3132   15970.6493  0.0010751 
  15777.62     15986.0401   15969.2551  0.0010775 
  15796.455    15984.7695   15967.8619  0.0010762 
  15825.257    15983.5013   15966.4697  0.0010742 
  15812.402    15982.2357   15965.0785  0.0010751 
  15815.813    15980.9727   15963.6883  0.0010748 
  15821.966    15979.7123   15962.2992  0.0010745 
  15816.033    15978.4544   15960.9111  0.0010748 
  15797.568    15977.1992   15959.5241  0.0010761 
  15775.723    15975.9467   15958.1381  0.0010776 
  15757.986    15974.6969   15956.7531  0.0010788 
  15763.799    15973.4498   15955.3691  0.0010784 
  15772.009    15972.2055   15953.9862  0.0010779 
  15761.603    15970.964    15952.6043  0.0010786 
  15765.476    15969.7254   15951.2235  0.0010783 
  15769.115    15968.4896   15949.8438  0.0010781 
  15757.551    15967.2567   15948.4651  0.0010789 
  15788.863    15966.0268   15947.0874  0.0010767 
  15814.015    15964.7998   15945.7109  0.001075  
  15781.615    15963.5759   15944.3353  0.0010772 
  15759.911    15962.355    15942.9609  0.0010787 
  15753.031    15961.1372   15941.5875  0.0010792 
  15777.717    15959.9225   15940.2152  0.0010775 
  15727.355    15958.7111   15938.844   0.0010809 
  15698.701    15957.5028   15937.4739  0.0010829 
  15785.846    15956.2978   15936.1048  0.0010769 
  15794.933    15955.0961   15934.7368  0.0011086 
  15780.557    15953.8977   15933.37    0.0011407 
  15762.73     15952.7028   15932.0042  0.001142  
  15785.477    15951.5112   15930.6395  0.0011403 
  15806.481    15950.3232   15929.2759  0.0011388 
  15796.687    15949.1386   15927.9134  0.0011395 
  15829.831    15947.9577   15926.5521  0.0011371 
  15858.65     15946.7804   15925.1918  0.001135  
  15851.667    15945.6068   15923.8327  0.0011355 
  15840.618    15944.4369   15922.4747  0.0011363 
  15827.75     15943.2708   15921.1177  0.0011373 
  15813.023    15942.1086   15919.762   0.0011383 
  15793.258    15940.9502   15918.4073  0.0011397 
  15779.143    15939.7958   15917.0538  0.0011407 
  15779.751    15938.6454   15915.7014  0.0011407 
  15830.526    15937.4992   15914.3501  0.001137  
  15869.14     15936.357    15913       0.0011343 
  15859.624    15935.2191   15911.6511  0.001135  
  15840.942    15934.0854   15910.3033  0.0011363 
  15801.482    15932.9561   15908.9566  0.0011391 
  15724.173    15931.8312   15907.6111  0.0011447 
  15758.918    15930.7107   15906.2667  0.0011422 
  15810.89     15929.5948   15904.9235  0.0011384 
  15853.981    15928.4836   15903.5815  0.0011354 
  15813.439    15927.377    15902.2406  0.0011383 
  15800.497    15926.2752   15900.9009  0.0011392 
  15867.495    15925.1782   15899.5624  0.0011344 
  15857.363    15924.0862   15898.225   0.0011351 
  15819.532    15922.9992   15896.8889  0.0011378 
  15755.732    15921.9173   15895.5539  0.0011424 
  15761.321    15920.8406   15894.2201  0.001142  
  15774.583    15919.7692   15892.8875  0.0011411 
  15781.837    15918.7031   15891.5561  0.0011406 
  15777.229    15917.6425   15890.2259  0.0011409 
  15779.686    15916.5876   15888.897   0.0011407 
  15796.935    15915.5382   15887.5691  0.0011395 
  15813.838    15914.4946   15886.2425  0.0011383 
  15821.802    15913.4569   15884.9172  0.001121  
  15815.398    15912.4252   15883.593   0.0010795 
  15782.858    15911.3996   15882.2701  0.0010771 
  15763.075    15910.3801   15880.9484  0.0010784 
  15768.437    15909.3671   15879.6279  0.0010781 
  15786.458    15908.3604   15878.3086  0.0010769 
  15812.504    15907.3604   15876.9906  0.0010751 
  15848.401    15906.367    15875.6739  0.0010727 
  15818.118    15905.3805   15874.3583  0.0010747 
  15815.691    15904.4009   15873.044   0.0010749 
  15864.248    15903.8038   15871.7309  0.0010716 
  15803.161    15902.8395   15870.4192  0.0010758 
  15751.776    15901.8824   15869.1086  0.0010792 
  15729.141    15900.933    15867.7993  0.0010808 
  15672.01     15899.9912   15866.4913  0.0010848 
  15663.729    15899.0574   15865.1846  0.0010853 
  15726.105    15898.1316   15863.8791  0.001081  
  15753.651    15897.214    15862.5749  0.0010791 
  15766.652    15896.3047   15861.272   0.0010782 
  15764.082    15895.4041   15859.9703  0.0010784 
  15735.334    15894.5122   15858.67    0.0010804 
  15733.524    15893.6293   15857.3709  0.0010805 
  15768.309    15892.7555   15856.0731  0.0010781 
  15766.464    15891.8911   15854.7766  0.0010782 
  15734.38     15891.0363   15853.4815  0.0010804 
  15667.728    15890.1913   15852.1876  0.0010851 
  15689.718    15889.3562   15850.895   0.0010835 
  15707.365    15888.5315   15849.6038  0.0010823 
  15714.535    15887.7172   15848.3138  0.0010818 
  15715.739    15886.9137   15847.0252  0.0010817 
  15732.215    15886.1212   15845.7379  0.0010806 
  15766.579    15885.34     15844.4519  0.0010782 
  15769.336    15884.5703   15843.1672  0.001078  
  15733.296    15883.8125   15841.8839  0.0010805 
  15655.13     15883.0668   15840.602   0.0010859 
  15697.532    15882.3336   15839.3213  0.001083  
  15743.01     15881.6131   15838.042   0.0010799 
  15788.729    15880.9057   15836.7641  0.0010767 
  15762.312    15880.2117   15835.4875  0.0010785 
  15767.557    15879.5316   15834.2123  0.0010782 
  15806.998    15878.8655   15832.9384  0.0010755 
  15778.672    15878.214    15831.6659  0.0010774 
  15757.541    15877.5774   15830.3948  0.0010789 
  15744.1      15876.9562   15829.1251  0.0010798 
  15704.108    15876.3507   15827.8566  0.0010825 
  15685.91     15875.7614   15826.5896  0.0010838 
  15689.175    15875.1886   15825.324   0.0010836
[truncated: 1,439,160 more chars]
