# Supplementary material for: Bepostastine besylate
Source: IUCrdata. 2026 Apr 29;11(Pt 4):x260424. doi: 10.1107/S2414314626004244 (PMC13147920; doi:10.1107/S2414314626004244)
Supplement: Supplementary file 2 [file x-11-x260424-sup2.txt]

data_bepotastine_VASP
_symmetry_cell_setting           triclinic
_symmetry_space_group_name_H-M   'P 1'
_symmetry_Int_Tables_number      1
_space_group_name_Hall           'P 1'
loop_
_symmetry_equiv_pos_site_id
_symmetry_equiv_pos_as_xyz
1 x,y,z
_cell_length_a                   8.01540
_cell_length_b                   9.82110
_cell_length_c                   10.23460
_cell_angle_alpha                88.16
_cell_angle_beta                 68.96
_cell_angle_gamma                65.89
_cell_volume                     680.123
loop_
_atom_site_label
_atom_site_type_symbol
_atom_site_fract_x
_atom_site_fract_y
_atom_site_fract_z
Cl1 Cl 0.49823 0.93508 -0.60632
O1 O 0.56099 0.71558 0.01161
O2 O 0.13623 0.34634 0.76869
O3 O 0.32989 0.35082 0.88358
H3 H 0.25128 0.30858 0.96096
N1 N 1.00607 0.76125 -0.16466
N2 N 0.47645 0.47580 0.26799
H2 H 0.41732 0.39904 0.25770
C1 C 1.09363 0.84559 -0.14647
H1 H 1.24655 0.81210 -0.21870
C2 C 0.99924 0.97096 -0.04333
H2A H 1.07721 1.03682 -0.03446
C3 C 0.80373 1.00914 0.04562
H3A H 0.72145 1.10523 0.12863
C4 C 0.71003 0.92318 0.02754
H4 H 0.55675 0.95107 0.09409
C5 C 0.81686 0.80030 -0.07914
C6 C 0.72393 0.70626 -0.11263
H6 H 0.83919 0.58974 -0.14680
C7 C 0.66003 0.76242 -0.23446
C8 C 0.51471 0.90886 -0.22051
H8 H 0.44299 0.98240 -0.12001
C9 C 0.46157 0.96250 -0.33393
H9 H 0.34811 1.07604 -0.32303
C10 C 0.55662 0.86827 -0.46282
C11 C 0.70139 0.72213 -0.47936
H11 H 0.77739 0.64989 -0.58067
C12 C 0.75103 0.67021 -0.36404
H12 H 0.86433 0.55630 -0.37563
C13 C 0.32868 0.63209 0.26913
H13A H 0.38691 0.70995 0.28846
H13B H 0.19083 0.65240 0.35849
C14 C 0.29551 0.64945 0.13090
H14A H 0.19576 0.76752 0.13472
H14B H 0.22130 0.58029 0.12011
C15 C 0.48781 0.60554 0.00298
H15 H 0.45757 0.60987 -0.09449
C16 C 0.63402 0.44607 0.00535
H16A H 0.57455 0.36699 -0.00908
H16B H 0.77836 0.41232 -0.08185
C17 C 0.66753 0.43411 0.14288
H17A H 0.73199 0.50925 0.15755
H17B H 0.76747 0.31933 0.14795
C18 C 0.51399 0.45862 0.40243
H18A H 0.54231 0.55459 0.42353
H18B H 0.65192 0.35644 0.38016
C19 C 0.34872 0.44519 0.52639
H19A H 0.32419 0.34971 0.49823
H19B H 0.20887 0.54680 0.55340
C20 C 0.40596 0.41863 0.65476
H20A H 0.55789 0.33031 0.62635
H20B H 0.40609 0.52018 0.69716
C21 C 0.27344 0.37004 0.77348
S1 S 0.15197 0.29425 0.23293
O4 O 0.16911 0.22890 0.09782
O5 O 0.01332 0.45328 0.27425
O6 O 0.34745 0.26431 0.23591
C22 C 0.05413 0.19243 0.36288
C23 C 0.02266 0.22603 0.50383
H23 H 0.06007 0.31159 0.53480
C24 C -0.05226 0.14611 0.60544
H24 H -0.07436 0.17126 0.71504
C25 C -0.09662 0.03358 0.56677
H25 H -0.15487 -0.02896 0.64633
C26 C -0.06590 0.00132 0.42604
H26 H -0.10198 -0.08536 0.39550
C27 C 0.01045 0.08015 0.32341
H27 H 0.03793 0.05477 0.21277

loop_
_geom_hbond_atom_site_label_D
_geom_hbond_atom_site_label_H
_geom_hbond_atom_site_label_A
_geom_hbond_distance_DH
_geom_hbond_distance_HA
_geom_hbond_distance_DA
_geom_hbond_angle_DHA
_jak_hbond_Mulliken_overlap
_jak_hbond_energy
O3  H3  O4  1.023  1.651  2.639  166.3  0.067  14.0
N2  H2  O6  1.065  1.681  2.745  174.2  0.075   6.3
C2  H2A  O4  1.091  2.814  3.850  157.4  0.010  .
C3  H3A  O6  1.098  2.581  3.341  127.8  0.012  .
C4  H4  O1  1.101  2.471  2.786  95.1  0.010  .
C6  H2  O2  1.107  2.491  3.570  170.8  0.013  .
C8  H8  O4  1.102  2.881  3.903  161.0  0.010  .
C9  H9  O2  1.092  2.489  3.517  158.7  0.019  .
C11 H11  O5  1.100  2.188  3.176  152.8  0.034  .
C13  H13A  Cl1  1.098  3.044  4.137  170.2  0.013  .
C14  H14B  O5  1.099  2.568  3.461  139.4  0.014  .
C15  H15  C7  1.100  2.681  3.045  99.2  0.014  .
C16  H16A  O3  1.100  2.612  3.534  139.4  0.011  .
C17  H17A  O1  1.098  2.675  2.972  93.9  0.010  .


#END
